# Supplementary material for: Computer simulation of Cerebral Arteriovenous Malformation—validation analysis of hemodynamics parameters
Source: PeerJ. 2017 Jan 26;5:e2724. doi: 10.7717/peerj.2724 (PMC5274518; doi:10.7717/peerj.2724)
Supplement: Data S1 [file peerj-05-2724-s001.zip]

Archive with 16 entries (16 files):
- IM_0001
- IM_0002
- IM_0003
- IM_0004
- IM_0005
- IM_0006
- IM_0007
- IM_0008
- IM_0009
- IM_0010
- IM_0011
- IM_0012
- IM_0013
- IM_0014
- IM_0015
- IM_0016
