# Supplementary material for: Computer simulation of Cerebral Arteriovenous Malformation—validation analysis of hemodynamics parameters
Source: PeerJ. 2017 Jan 26;5:e2724. doi: 10.7717/peerj.2724 (PMC5274518; doi:10.7717/peerj.2724)
Supplement: Appendix S1 [file peerj-05-2724-s002.xlsx]

## Sheet: inputdata
	qflow - 16 phase analysis
	a	b
	0.03	0.03
	0.015	0.01
	0.01	0.002
	0.15	0.12
	0.05	0.05
	0.03	0.02
	0.014	0.01
	0.32	0.32
	0.301	0.291
	0.281	0.267
	0.36	0.36
	0.289	0.277
	0.267	0.255
	0.32	0.32
	0.28	0.265
	0.24	0.228
	0.4	0.382
	34	0.329
	0.31	0.291
	0.35	0.35
	0.28	0.268
	0.19	0.178
	0.05	0.05
	0.035	0.03
	0.02	0.018
	0.03	0.03
	0.015	0.01
	0.01	0.0002

## Sheet: ANCOVA_HID
	0.03-0.01	0.01
	0.03-0.014	0.014
	0.03-0.015	0.015
	0.03-0.02	0.02
	0.03-0.03	0.03
	0.03-0.035	0.035
	0.03-0.05	0.05
	0.03-0.15	0.15
	0.03-0.19	0.19
	0.03-0.24	0.24
	0.03-0.267	0.267
	0.03-0.28	0.28
	0.03-0.281	0.281
	0.03-0.289	0.289
	0.03-0.301	0.301
	0.03-0.31	0.31
	0.03-0.32	0.32
	0.03-0.35	0.35
	0.03-0.36	0.36
	0.03-0.4	0.4
	0.03-34	34

## Sheet: ANCOVA
	XLSTAT 2014.4.06 - ANCOVA - on 8/11/2014 at 10:52:59 AM
	Y / Quantitative: Workbook = statisticasxlsx.xlsx / Sheet = inputdata / Range = inputdata!$B$5:$B$32 / 27 rows and 1 column
	X / Quantitative: Workbook = statisticasxlsx.xlsx / Sheet = inputdata / Range = inputdata!$C$5:$C$32 / 27 rows and 1 column
	X / Qualitative: Workbook = statisticasxlsx.xlsx / Sheet = inputdata / Range = inputdata!$B$5:$B$32 / 27 rows and 1 column
	Constraints: an=0
	Confidence interval (%): 95
	Tolerance: 0.0001
	Use least squares means: Yes
	Summary statistics:
	Variable	Observations	Obs. with missing data	Obs. without missing data	Minimum	Maximum	Mean	Std. deviation
	0.03	27	0	27	0.01	34	1.43026	6.5106
	0.03	27	0	27	0.0002	0.382	0.17523	0.14038
	Variable	Categories	Frequencies	%
	0.03	0.01	2	7.40741
		0.014	1	3.7037
		0.015	2	7.40741
		0.02	1	3.7037
		0.03	2	7.40741
		0.035	1	3.7037
		0.05	2	7.40741
		0.15	1	3.7037
		0.19	1	3.7037
		0.24	1	3.7037
		0.267	1	3.7037
		0.28	2	7.40741
		0.281	1	3.7037
		0.289	1	3.7037
		0.301	1	3.7037
		0.31	1	3.7037
		0.32	2	7.40741
		0.35	1	3.7037
		0.36	1	3.7037
		0.4	1	3.7037
		34	1	3.7037
	Correlation matrix:
	Variables	0.03	0.03-0.01	0.03-0.014	0.03-0.015	0.03-0.02	0.03-0.03	0.03-0.035	0.03-0.05	0.03-0.15	0.03-0.19	0.03-0.24	0.03-0.267	0.03-0.28	0.03-0.281	0.03-0.289	0.03-0.301	0.03-0.31	0.03-0.32	0.03-0.35	0.03-0.36	0.03-0.4	0.03-34	0.03
	0.03	1	-0.357527	-0.23523	-0.339253	-0.22384	-0.308455	-0.206757	-0.257124	-0.0786278	0.00394404	0.0751267	0.113565	0.187398	0.130649	0.144886	0.164817	0.164817	0.297246	0.248812	0.263049	0.294369	0.218916	0.239616
	0.03-0.01	-0.357527	1	-0.05547	-0.08	-0.05547	-0.08	-0.05547	-0.08	-0.05547	-0.05547	-0.05547	-0.05547	-0.08	-0.05547	-0.05547	-0.05547	-0.05547	-0.08	-0.05547	-0.05547	-0.05547	-0.05547	-0.0628762
	0.03-0.014	-0.23523	-0.05547	1	-0.05547	-0.0384615	-0.05547	-0.0384615	-0.05547	-0.0384615	-0.0384615	-0.0384615	-0.0384615	-0.05547	-0.0384615	-0.0384615	-0.0384615	-0.0384615	-0.05547	-0.0384615	-0.0384615	-0.0384615	-0.0384615	-0.043474
	0.03-0.015	-0.339253	-0.08	-0.05547	1	-0.05547	-0.08	-0.05547	-0.08	-0.05547	-0.05547	-0.05547	-0.05547	-0.08	-0.05547	-0.05547	-0.05547	-0.05547	-0.08	-0.05547	-0.05547	-0.05547	-0.05547	-0.0626549
	0.03-0.02	-0.22384	-0.05547	-0.0384615	-0.05547	1	-0.05547	-0.0384615	-0.05547	-0.0384615	-0.0384615	-0.0384615	-0.0384615	-0.05547	-0.0384615	-0.0384615	-0.0384615	-0.0384615	-0.05547	-0.0384615	-0.0384615	-0.0384615	-0.0384615	-0.0432899
	0.03-0.03	-0.308455	-0.08	-0.05547	-0.08	-0.05547	1	-0.05547	-0.08	-0.05547	-0.05547	-0.05547	-0.05547	-0.08	-0.05547	-0.05547	-0.05547	-0.05547	-0.08	-0.05547	-0.05547	-0.05547	-0.05547	-0.0619908
	0.03-0.035	-0.206757	-0.05547	-0.0384615	-0.05547	-0.0384615	-0.05547	1	-0.05547	-0.0384615	-0.0384615	-0.0384615	-0.0384615	-0.05547	-0.0384615	-0.0384615	-0.0384615	-0.0384615	-0.05547	-0.0384615	-0.0384615	-0.0384615	-0.0384615	-0.0428294
	0.03-0.05	-0.257124	-0.08	-0.05547	-0.08	-0.05547	-0.08	-0.05547	1	-0.05547	-0.05547	-0.05547	-0.05547	-0.08	-0.05547	-0.05547	-0.05547	-0.05547	-0.08	-0.05547	-0.05547	-0.05547	-0.05547	-0.0611054
	0.03-0.15	-0.0786278	-0.05547	-0.0384615	-0.05547	-0.0384615	-0.05547	-0.0384615	-0.05547	1	-0.0384615	-0.0384615	-0.0384615	-0.05547	-0.0384615	-0.0384615	-0.0384615	-0.0384615	-0.05547	-0.0384615	-0.0384615	-0.0384615	-0.0384615	-0.0392993
	0.03-0.19	0.00394404	-0.05547	-0.0384615	-0.05547	-0.0384615	-0.05547	-0.0384615	-0.05547	-0.0384615	1	-0.0384615	-0.0384615	-0.05547	-0.0384615	-0.0384615	-0.0384615	-0.0384615	-0.05547	-0.0384615	-0.0384615	-0.0384615	-0.0384615	-0.0380715
	0.03-0.24	0.0751267	-0.05547	-0.0384615	-0.05547	-0.0384615	-0.05547	-0.0384615	-0.05547	-0.0384615	-0.0384615	1	-0.0384615	-0.05547	-0.0384615	-0.0384615	-0.0384615	-0.0384615	-0.05547	-0.0384615	-0.0384615	-0.0384615	-0.0384615	-0.0365367
	0.03-0.267	0.113565	-0.05547	-0.0384615	-0.05547	-0.0384615	-0.05547	-0.0384615	-0.05547	-0.0384615	-0.0384615	-0.0384615	1	-0.05547	-0.0384615	-0.0384615	-0.0384615	-0.0384615	-0.05547	-0.0384615	-0.0384615	-0.0384615	-0.0384615	-0.0357079
	0.03-0.28	0.187398	-0.08	-0.05547	-0.08	-0.05547	-0.08	-0.05547	-0.08	-0.05547	-0.05547	-0.05547	-0.05547	1	-0.05547	-0.05547	-0.05547	-0.05547	-0.08	-0.05547	-0.05547	-0.05547	-0.05547	-0.0509231
	0.03-0.281	0.130649	-0.05547	-0.0384615	-0.05547	-0.0384615	-0.05547	-0.0384615	-0.05547	-0.0384615	-0.0384615	-0.0384615	-0.0384615	-0.05547	1	-0.0384615	-0.0384615	-0.0384615	-0.05547	-0.0384615	-0.0384615	-0.0384615	-0.0384615	-0.0352781
	0.03-0.289	0.144886	-0.05547	-0.0384615	-0.05547	-0.0384615	-0.05547	-0.0384615	-0.05547	-0.0384615	-0.0384615	-0.0384615	-0.0384615	-0.05547	-0.0384615	1	-0.0384615	-0.0384615	-0.05547	-0.0384615	-0.0384615	-0.0384615	-0.0384615	-0.0350325
	0.03-0.301	0.164817	-0.05547	-0.0384615	-0.05547	-0.0384615	-0.05547	-0.0384615	-0.05547	-0.0384615	-0.0384615	-0.0384615	-0.0384615	-0.05547	-0.0384615	-0.0384615	1	-0.0384615	-0.05547	-0.0384615	-0.0384615	-0.0384615	-0.0384615	-0.0346642
	0.03-0.31	0.164817	-0.05547	-0.0384615	-0.05547	-0.0384615	-0.05547	-0.0384615	-0.05547	-0.0384615	-0.0384615	-0.0384615	-0.0384615	-0.05547	-0.0384615	-0.0384615	-0.0384615	1	-0.05547	-0.0384615	-0.0384615	-0.0384615	-0.0384615	-0.0343879
	0.03-0.32	0.297246	-0.08	-0.05547	-0.08	-0.05547	-0.08	-0.05547	-0.08	-0.05547	-0.05547	-0.05547	-0.05547	-0.08	-0.05547	-0.05547	-0.05547	-0.05547	1	-0.05547	-0.05547	-0.05547	-0.05547	-0.0491522
	0.03-0.35	0.248812	-0.05547	-0.0384615	-0.05547	-0.0384615	-0.05547	-0.0384615	-0.05547	-0.0384615	-0.0384615	-0.0384615	-0.0384615	-0.05547	-0.0384615	-0.0384615	-0.0384615	-0.0384615	-0.05547	1	-0.0384615	-0.0384615	-0.0384615	-0.0331601
	0.03-0.36	0.263049	-0.05547	-0.0384615	-0.05547	-0.0384615	-0.05547	-0.0384615	-0.05547	-0.0384615	-0.0384615	-0.0384615	-0.0384615	-0.05547	-0.0384615	-0.0384615	-0.0384615	-0.0384615	-0.05547	-0.0384615	1	-0.0384615	-0.0384615	-0.0328531
	0.03-0.4	0.294369	-0.05547	-0.0384615	-0.05547	-0.0384615	-0.05547	-0.0384615	-0.05547	-0.0384615	-0.0384615	-0.0384615	-0.0384615	-0.05547	-0.0384615	-0.0384615	-0.0384615	-0.0384615	-0.05547	-0.0384615	-0.0384615	1	-0.0384615	-0.0316252
	0.03-34	0.218916	-0.05547	-0.0384615	-0.05547	-0.0384615	-0.05547	-0.0384615	-0.05547	-0.0384615	-0.0384615	-0.0384615	-0.0384615	-0.05547	-0.0384615	-0.0384615	-0.0384615	-0.0384615	-0.05547	-0.0384615	-0.0384615	-0.0384615	1	0.999773
	0.03	0.239616	-0.0628762	-0.043474	-0.0626549	-0.0432899	-0.0619908	-0.0428294	-0.0611054	-0.0392993	-0.0380715	-0.0365367	-0.0357079	-0.0509231	-0.0352781	-0.0350325	-0.0346642	-0.0343879	-0.0491522	-0.0331601	-0.0328531	-0.0316252	0.999773	1
	Multicolinearity statistics:
	Statistic	0.03	0.03-0.01	0.03-0.014	0.03-0.015	0.03-0.02	0.03-0.03	0.03-0.035	0.03-0.05	0.03-0.15	0.03-0.19	0.03-0.24	0.03-0.267	0.03-0.28	0.03-0.281	0.03-0.289	0.03-0.301	0.03-0.31	0.03-0.32	0.03-0.35	0.03-0.36	0.03-0.4	0.03-34
	Tolerance	0.000109531	0.872175	0.944667	0.884907	0.949896	0.904856	0.957252	0.933887	0.993818	0.999984	0.994356	0.987103	0.964882	0.982931	0.979008	0.972835	0.972835	0.911645	0.938092	0.930805	0.913347	0.952076
	VIF	9129.88	1.14656	1.05857	1.13006	1.05275	1.10515	1.04466	1.07079	1.00622	1.00002	1.00568	1.01307	1.0364	1.01737	1.02144	1.02792	1.02792	1.09692	1.06599	1.07434	1.09487	1.05034
	Regression of variable 0.03:
	Goodness of fit statistics:
	Observations	27
	Sum of weights	27
	DF	5
	R²	1
	Adjusted R²	1
	MSE	0
	RMSE	0
	MAPE	1.57729e-09
	DW
	Cp	22
	AIC
	SBC
	PC	0
	Analysis of variance:
	Source	DF	Sum of squares	Mean squares	F	Pr > F
	Model	21	1102.09	52.4803
	Error	5	0	0
	Corrected Total	26	1102.09
	Computed against model Y=Mean(Y)
	Model parameters:
	Source	Value	Standard error	t	Pr > |t|	Lower bound (95%)	Upper bound (95%)
	Intercept	34	0
	0.03	-8.06354e-10	0
	0.03-0.01	-33.99	0
	0.03-0.014	-33.986	0
	0.03-0.015	-33.985	0
	0.03-0.02	-33.98	0
	0.03-0.03	-33.97	0
	0.03-0.035	-33.965	0
	0.03-0.05	-33.95	0
	0.03-0.15	-33.85	0
	0.03-0.19	-33.81	0
	0.03-0.24	-33.76	0
	0.03-0.267	-33.733	0
	0.03-0.28	-33.72	0
	0.03-0.281	-33.719	0
	0.03-0.289	-33.711	0
	0.03-0.301	-33.699	0
	0.03-0.31	-33.69	0
	0.03-0.32	-33.68	0
	0.03-0.35	-33.65	0
	0.03-0.36	-33.64	0
	0.03-0.4	-33.6	0
	0.03-34	0	0
	Equation of the model:
	0.03 = 34.0000000002655-8.06353889602984E-10*0.03-33.9900000002646*0.03-0.01-33.9860000002574*0.03-0.014-33.9850000002574*0.03-0.015-33.980000000251*0.03-0.02-33.9700000002454*0.03-0.03-33.9650000002413*0.03-0.035-33.9500000002252*0.03-0.05-33.8500000001687*0.03-0.15-33.8100000001219*0.03-0.19-33.7600000000816*0.03-0.24-33.7330000000598*0.03-0.267-33.7200000000506*0.03-0.28-33.7190000000502*0.03-…
	Standardized coefficients:
	Source	Value	Standard error	t	Pr > |t|	Lower bound (95%)	Upper bound (95%)
	0.03	-1.73864e-11	0
	0.03-0.01	-1.39331	0
	0.03-0.014	-1.00461	0
	0.03-0.015	-1.3931	0
	0.03-0.02	-1.00443	0
	0.03-0.03	-1.39249	0
	0.03-0.035	-1.00399	0
	0.03-0.05	-1.39167	0
	0.03-0.15	-1.00059	0
	0.03-0.19	-0.999406	0
	0.03-0.24	-0.997928	0
	0.03-0.267	-0.99713	0
	0.03-0.28	-1.38224	0
	0.03-0.281	-0.996716	0
	0.03-0.289	-0.99648	0
	0.03-0.301	-0.996125	0
	0.03-0.31	-0.995859	0
	0.03-0.32	-1.3806	0
	0.03-0.35	-0.994676	0
	0.03-0.36	-0.994381	0
	0.03-0.4	-0.993199	0
	0.03-34	0	0
	Predictions and residuals:
	Observation	Weight	0.03	0.03	Pred(0.03)	Residual	Std. residual	Studentized residuals	Std. dev. on pred. (Mean)	Lower bound 95% (Mean)	Upper bound 95% (Mean)	Std. dev. on pred. (Observation)	Lower bound 95% (Observation)	Upper bound 95% (Observation)
	Obs1	1	0.01	0.015	0.015	6.53644e-15	0	1
	Obs2	1	0.002	0.01	0.01	7.4806e-13	0	1
	Obs3	1	0.12	0.15	0.15	8.52096e-15	0	0
	Obs4	1	0.05	0.05	0.05	3.12667e-14	0	1
	Obs5	1	0.02	0.03	0.03	-3.98728e-12	0	1
	Obs6	1	0.01	0.014	0.014	-2.89872e-15	0	0
	Obs7	1	0.32	0.32	0.32	6.82787e-15	0	1
	Obs8	1	0.291	0.301	0.301	1.2268e-14	0	0
	Obs9	1	0.267	0.281	0.281	-2.0095e-14	0	0
	Obs10	1	0.36	0.36	0.36	-1.36557e-14	0	0
	Obs11	1	0.277	0.289	0.289	-8.60423e-15	0	0
	Obs12	1	0.255	0.267	0.267	-1.72085e-14	0	0
	Obs13	1	0.32	0.32	0.32	6.82787e-15	0	1
	Obs14	1	0.265	0.28	0.28	-1.20903e-12	0	1
	Obs15	1	0.228	0.24	0.24	-3.04201e-14	0	0
	Obs16	1	0.382	0.4	0.4	-1.9873e-14	0	0
	Obs17	1	0.329	34	34	-1.91847e-13	0	0
	Obs18	1	0.291	0.31	0.31	-9.38138e-15	0	0
	Obs19	1	0.35	0.35	0.35	-2.9865e-14	0	0
	Obs20	1	0.268	0.28	0.28	1.21392e-12	0	1
	Obs21	1	0.178	0.19	0.19	-3.32512e-14	0	0
	Obs22	1	0.05	0.05	0.05	3.12667e-14	0	1
	Obs23	1	0.03	0.035	0.035	3.41394e-15	0	0
	Obs24	1	0.018	0.02	0.02	3.97946e-15	0	0
	Obs25	1	0.03	0.03	0.03	4.07738e-12	0	1
	Obs26	1	0.01	0.015	0.015	6.53644e-15	0	1
	Obs27	1	0.0002	0.01	0.01	-7.01448e-13	0	1
	Means charts:

## Sheet: qflowanalysis-quantification
	qflow - 16 phase analysis
	a	b
	XLSTAT 2014.4.06 - Tests on contingency tables (Chi-square...) - on 8/11/2014 at 10:48:17 AM	0.03
	Row variable(s): Workbook = statisticasxlsx.xlsx / Sheet = qflowanalysis-quantification / Range = 'qflowanalysis-quantification'!$B$5:$B$32 / 28 rows and 1 column	0.01
	Column variable(s): Workbook = statisticasxlsx.xlsx / Sheet = qflowanalysis-quantification / Range = 'qflowanalysis-quantification'!$C$5:$C$32 / 28 rows and 1 column	0.002
	0.15	0.12
	0.05	0.05
	0.03	0.02
	Results for the variables R1 and C1:	0.01
	0.32	0.32
	Contingency table (R1 / C1):	0.291
	0.281	0.267
	0.36	0.0002	0.002	0.01	0.018	0.02	0.03	0.05	0.12	0.178	0.228	0.255	0.265	0.267	0.268	0.277	0.291	0.32	0.329	0.35	0.36	0.382
	0.01	1	1	0	0	0	0	0	0	0	0	0	0	0	0	0	0	0	0	0	0	0
	0.014	0	0	1	0	0	0	0	0	0	0	0	0	0	0	0	0	0	0	0	0	0
	0.015	0	0	2	0	0	0	0	0	0	0	0	0	0	0	0	0	0	0	0	0	0
	0.02	0	0	0	1	0	0	0	0	0	0	0	0	0	0	0	0	0	0	0	0	0
	0.03	0	0	0	0	1	2	0	0	0	0	0	0	0	0	0	0	0	0	0	0	0
	0.035	0	0	0	0	0	1	0	0	0	0	0	0	0	0	0	0	0	0	0	0	0
	0.05	0	0	0	0	0	0	2	0	0	0	0	0	0	0	0	0	0	0	0	0	0
	0.15	0	0	0	0	0	0	0	1	0	0	0	0	0	0	0	0	0	0	0	0	0
	0.19	0	0	0	0	0	0	0	0	1	0	0	0	0	0	0	0	0	0	0	0	0
	0.24	0	0	0	0	0	0	0	0	0	1	0	0	0	0	0	0	0	0	0	0	0
	0.267	0	0	0	0	0	0	0	0	0	0	1	0	0	0	0	0	0	0	0	0	0
	0.28	0	0	0	0	0	0	0	0	0	0	0	1	0	1	0	0	0	0	0	0	0
	0.281	0	0	0	0	0	0	0	0	0	0	0	0	1	0	0	0	0	0	0	0	0
	0.289	0	0	0	0	0	0	0	0	0	0	0	0	0	0	1	0	0	0	0	0	0
	0.301	0	0	0	0	0	0	0	0	0	0	0	0	0	0	0	1	0	0	0	0	0
	0.31	0	0	0	0	0	0	0	0	0	0	0	0	0	0	0	1	0	0	0	0	0
	0.32	0	0	0	0	0	0	0	0	0	0	0	0	0	0	0	0	2	0	0	0	0
	0.35	0	0	0	0	0	0	0	0	0	0	0	0	0	0	0	0	0	0	1	0	0
	0.36	0	0	0	0	0	0	0	0	0	0	0	0	0	0	0	0	0	0	0	1	0
	0.4	0	0	0	0	0	0	0	0	0	0	0	0	0	0	0	0	0	0	0	0	1
	34	0	0	0	0	0	0	0	0	0	0	0	0	0	0	0	0	0	1	0	0	0
	Association coefficients (1):
	Coefficient	Value
	Pearson's Phi	4.13656
	Contingency coefficient	0.972001
	Cramer's V	0.924962
	Tschuprow's T	0.924962
	Goodman and Kruskal tau (R/C)	0.861261
	Goodman and Kruskal tau (C/R)	0.873532
	Cohen's kappa	0.586577
	Association coefficients (2):
	Coefficient	Value	Standard deviation	Lower bound 95%	Upper bound 95%
	Goodman and Kruskal Gamma	0.978082	0.0186432	0.941542	1.01462
	Kendall's tau	0.966171	0.0176247	0.931628	1.00072
	Stuart's tau	0.95625	0.0179684	0.921033	0.991467
	Somers' D (R/C)	0.96748	0.0189129	0.930411	1.00455
	Somers' D (C/R)	0.964865	0.0182089	0.929176	1.00055
	Theil's U (R/C)
	Theil's U (C/R)
	Theil's U (Symmetric)

## Sheet: GMM_HID
0.01	1	0.32	2
0.002	1	0.291	2
0.12	1	0.267	2
0.05	1	0.36	2
0.02	1	0.277	2
0.01	1	0.255	2
0.05	1	0.32	2
0.03	1	0.265	2
0.018	1	0.228	2
0.03	1	0.382	2
0.01	1	0.329	2
0.0002	1	0.291	2
0	0	0.35	2
0	0	0.268	2
0	0	0.178	2
0	0	0	0
0	0	0	0
0	0	0	0
0	0	0	0
0	0	0	0
0	0	0	0
0	0	0	0
0	0	0	0
0	0	0	0
0	0	0	0
0	0	0	0
0	0	0	0

## Sheet: GMM_HID1
-0.9998	1.12915e-118	1.12915e-118	1.02839e-186
-0.998609	2.12209e-118	2.12209e-118	2.27011e-186
-0.997418	3.98526e-118	3.98526e-118	5.00746e-186
-0.996227	7.47883e-118	7.47883e-118	1.10375e-185
-0.995036	1.40247e-117	1.40247e-117	2.43113e-185
-0.993846	2.62806e-117	2.62806e-117	5.35092e-185
-0.992655	4.9211e-117	4.9211e-117	1.17688e-184
-0.991464	9.20811e-117	9.20811e-117	2.58653e-184
-0.990273	1.72172e-116	1.72172e-116	5.68049e-184
-0.989082	3.2169e-116	3.2169e-116	1.24663e-183
-0.987891	6.00613e-116	6.00613e-116	2.73384e-183
-0.9867	1.12056e-115	1.12056e-115	5.99088e-183
-0.985509	2.0891e-115	2.0891e-115	1.31187e-182
-0.984318	3.89193e-115	3.89193e-115	2.87062e-182
-0.983127	7.24528e-115	7.24528e-115	6.27685e-182
-0.981936	1.34781e-114	1.34781e-114	1.37149e-181
-0.980746	2.50544e-114	2.50544e-114	2.9945e-181
-0.979555	4.65395e-114	4.65395e-114	6.53341e-181
-0.978364	8.6386e-114	8.6386e-114	1.42442e-180
-0.977173	1.60231e-113	1.60231e-113	3.10328e-180
-0.975982	2.96985e-113	2.96985e-113	6.75593e-180
-0.974791	5.50054e-113	5.50054e-113	1.46971e-179
-0.9736	1.01803e-112	1.01803e-112	3.19494e-179
-0.972409	1.88276e-112	1.88276e-112	6.94027e-179
-0.971218	3.47948e-112	3.47948e-112	1.50651e-178
-0.970028	6.42565e-112	6.42565e-112	3.26778e-178
-0.968837	1.18578e-111	1.18578e-111	7.08297e-178
-0.967646	2.18661e-111	2.18661e-111	1.53412e-177
-0.966455	4.02923e-111	4.02923e-111	3.32039e-177
-0.965264	7.41918e-111	7.41918e-111	7.18126e-177
-0.964073	1.36513e-110	1.36513e-110	1.55201e-176
-0.962882	2.51e-110	2.51e-110	3.35175e-176
-0.961691	4.61165e-110	4.61165e-110	7.23324e-176
-0.9605	8.46687e-110	8.46687e-110	1.55983e-175
-0.959309	1.55336e-109	1.55336e-109	3.36126e-175
-0.958118	2.84777e-109	2.84777e-109	7.23788e-175
-0.956928	5.21698e-109	5.21698e-109	1.55741e-174
-0.955737	9.55031e-109	9.55031e-109	3.34872e-174
-0.954546	1.74702e-108	1.74702e-108	7.19511e-174
-0.953355	3.19347e-108	3.19347e-108	1.54482e-173
-0.952164	5.83323e-108	5.83323e-108	3.31438e-173
-0.950973	1.06473e-107	1.06473e-107	7.10575e-173
-0.949782	1.94201e-107	1.94201e-107	1.5223e-172
-0.948591	3.53955e-107	3.53955e-107	3.25891e-172
-0.9474	6.44655e-107	6.44655e-107	6.97154e-172
-0.946209	1.17325e-106	1.17325e-106	1.49028e-171
-0.945019	2.1337e-106	2.1337e-106	3.18339e-171
-0.943828	3.87759e-106	3.87759e-106	6.79509e-171
-0.942637	7.04162e-106	7.04162e-106	1.44938e-170
-0.941446	1.27781e-105	1.27781e-105	3.08926e-170
-0.940255	2.31709e-105	2.31709e-105	6.57973e-170
-0.939064	4.19858e-105	4.19858e-105	1.40038e-169
-0.937873	7.60231e-105	7.60231e-105	2.97828e-169
-0.936682	1.37553e-104	1.37553e-104	6.32948e-169
-0.935491	2.48702e-104	2.48702e-104	1.34417e-168
-0.9343	4.49336e-104	4.49336e-104	2.85248e-168
-0.93311	8.11234e-104	8.11234e-104	6.04887e-168
-0.931919	1.46354e-103	1.46354e-103	1.28177e-167
-0.930728	2.63842e-103	2.63842e-103	2.71411e-167
-0.929537	4.753e-103	4.753e-103	5.74285e-167
-0.928346	8.55608e-103	8.55608e-103	1.21426e-166
-0.927155	1.53909e-102	1.53909e-102	2.56553e-166
-0.925964	2.76654e-102	2.76654e-102	5.41661e-166
-0.924773	4.96926e-102	4.96926e-102	1.14277e-165
-0.923582	8.9193e-102	8.9193e-102	2.40922e-165
-0.922392	1.59975e-101	1.59975e-101	5.07545e-165
-0.921201	2.86719e-101	2.86719e-101	1.06845e-164
-0.92001	5.13504e-101	5.13504e-101	2.24761e-164
-0.918819	9.18997e-101	9.18997e-101	4.72463e-164
-0.917628	1.64349e-100	1.64349e-100	9.92427e-164
-0.916437	2.937e-100	2.937e-100	2.08311e-163
-0.915246	5.24473e-100	5.24473e-100	4.36927e-163
-0.914055	9.35891e-100	9.35891e-100	9.15773e-163
-0.912864	1.66882e-99	1.66882e-99	1.91801e-162
-0.911673	2.97357e-99	2.97357e-99	4.01417e-162
-0.910483	5.29456e-99	5.29456e-99	8.39507e-162
-0.909292	9.42029e-99	9.42029e-99	1.75443e-161
-0.908101	1.67487e-98	1.67487e-98	3.66378e-161
-0.90691	2.97565e-98	2.97565e-98	7.64552e-161
-0.905719	5.28281e-98	5.28281e-98	1.59429e-160
-0.904528	9.37197e-98	9.37197e-98	3.32209e-160
-0.903337	1.66142e-97	1.66142e-97	6.91731e-160
-0.902146	2.94315e-97	2.94315e-97	1.43928e-159
-0.900955	5.20987e-97	5.20987e-97	2.99253e-159
-0.899764	9.21563e-97	9.21563e-97	6.21747e-159
-0.898574	1.62894e-96	1.62894e-96	1.29084e-158
-0.897383	2.8772e-96	2.8772e-96	2.67801e-158
-0.896192	5.07828e-96	5.07828e-96	5.55184e-158
-0.895001	8.95667e-96	8.95667e-96	1.15012e-157
-0.89381	1.57855e-95	1.57855e-95	2.38086e-157
-0.892619	2.78007e-95	2.78007e-95	4.92501e-157
-0.891428	4.89254e-95	4.89254e-95	1.01804e-156
-0.890237	8.60392e-95	8.60392e-95	2.10282e-156
-0.889046	1.51196e-94	1.51196e-94	4.34034e-156
-0.887855	2.65503e-94	2.65503e-94	8.95219e-156
-0.886665	4.65886e-94	4.65886e-94	1.84509e-155
-0.885474	8.16908e-94	8.16908e-94	3.80004e-155
-0.884283	1.43136e-93	1.43136e-93	7.82063e-155
-0.883092	2.50617e-93	2.50617e-93	1.60834e-154
-0.881901	4.38483e-93	4.38483e-93	3.30521e-154
-0.88071	7.66616e-93	7.66616e-93	6.78737e-154
-0.879519	1.33933e-92	1.33933e-92	1.39279e-153
-0.878328	2.33818e-92	2.33818e-92	2.85599e-153
-0.877137	4.07899e-92	4.07899e-92	5.85205e-153
-0.875946	7.11067e-92	7.11067e-92	1.19824e-152
-0.874756	1.23866e-91	1.23866e-91	2.45166e-152
-0.873565	2.15613e-91	2.15613e-91	5.01257e-152
-0.872374	3.75043e-91	3.75043e-91	1.0241e-151
-0.871183	6.51884e-91	6.51884e-91	2.09079e-151
-0.869992	1.13225e-90	1.13225e-90	4.26541e-151
-0.868801	1.96516e-90	1.96516e-90	8.69547e-151
-0.86761	3.40829e-90	3.40829e-90	1.77137e-150
-0.866419	5.90688e-90	5.90688e-90	3.60585e-150
-0.865228	1.02297e-89	1.02297e-89	7.33481e-150
-0.864037	1.77031e-89	1.77031e-89	1.49092e-149
-0.862847	3.0614e-89	3.0614e-89	3.02831e-149
-0.861656	5.29021e-89	5.29021e-89	6.14655e-149
-0.860465	9.13502e-89	9.13502e-89	1.24665e-148
-0.859274	1.57626e-88	1.57626e-88	2.52663e-148
-0.858083	2.71788e-88	2.71788e-88	5.11706e-148
-0.856892	4.68291e-88	4.68291e-88	1.03558e-147
-0.855701	8.06277e-88	8.06277e-88	2.09425e-147
-0.85451	1.38719e-87	1.38719e-87	4.23211e-147
-0.853319	2.3849e-87	2.3849e-87	8.5461e-147
-0.852128	4.0972e-87	4.0972e-87	1.7245e-146
-0.850938	7.03375e-87	7.03375e-87	3.47728e-146
-0.849747	1.20662e-86	1.20662e-86	7.00648e-146
-0.848556	2.06841e-86	2.06841e-86	1.41073e-145
-0.847365	3.54311e-86	3.54311e-86	2.83837e-145
-0.846174	6.06481e-86	6.06481e-86	5.70661e-145
-0.844983	1.03737e-85	1.03737e-85	1.14649e-144
-0.843792	1.77309e-85	1.77309e-85	2.30168e-144
-0.842601	3.02838e-85	3.02838e-85	4.61746e-144
-0.84141	5.16862e-85	5.16862e-85	9.25645e-144
-0.840219	8.81498e-85	8.81498e-85	1.85425e-143
-0.839029	1.50228e-84	1.50228e-84	3.71172e-143
-0.837838	2.55837e-84	2.55837e-84	7.42447e-143
-0.836647	4.35372e-84	4.35372e-84	1.48402e-142
-0.835456	7.40353e-84	7.40353e-84	2.96411e-142
-0.834265	1.25806e-83	1.25806e-83	5.91607e-142
-0.833074	2.13622e-83	2.13622e-83	1.17993e-141
-0.831883	3.62471e-83	3.62471e-83	2.35158e-141
-0.830692	6.14588e-83	6.14588e-83	4.68326e-141
-0.829501	1.0413e-82	1.0413e-82	9.32007e-141
-0.82831	1.76301e-82	1.76301e-82	1.85342e-140
-0.82712	2.98273e-82	2.98273e-82	3.68307e-140
-0.825929	5.04262e-82	5.04262e-82	7.31357e-140
-0.824738	8.51887e-82	8.51887e-82	1.45122e-139
-0.823547	1.4381e-81	1.4381e-81	2.87752e-139
-0.822356	2.42595e-81	2.42595e-81	5.70147e-139
-0.821165	4.08937e-81	4.08937e-81	1.12886e-138
-0.819974	6.88833e-81	6.88833e-81	2.23343e-138
-0.818783	1.15946e-80	1.15946e-80	4.41561e-138
-0.817592	1.95019e-80	1.95019e-80	8.72351e-138
-0.816401	3.27781e-80	3.27781e-80	1.72217e-137
-0.815211	5.50521e-80	5.50521e-80	3.39736e-137
-0.81402	9.23945e-80	9.23945e-80	6.69717e-137
-0.812829	1.54954e-79	1.54954e-79	1.31924e-136
-0.811638	2.59681e-79	2.59681e-79	2.5968e-136
-0.810447	4.34872e-79	4.34872e-79	5.10784e-136
-0.809256	7.27722e-79	7.27722e-79	1.00397e-135
-0.808065	1.21689e-78	1.21689e-78	1.97189e-135
-0.806874	2.0334e-78	2.0334e-78	3.87018e-135
-0.805683	3.39528e-78	3.39528e-78	7.59034e-135
-0.804492	5.66516e-78	5.66516e-78	1.48756e-134
-0.803302	9.44564e-78	9.44564e-78	2.91321e-134
-0.802111	1.57374e-77	1.57374e-77	5.70099e-134
-0.80092	2.62011e-77	2.62011e-77	1.11484e-133
-0.799729	4.359e-77	4.359e-77	2.1785e-133
-0.798538	7.24666e-77	7.24666e-77	4.25389e-133
-0.797347	1.20385e-76	1.20385e-76	8.30037e-133
-0.796156	1.99843e-76	1.99843e-76	1.61842e-132
-0.794965	3.31504e-76	3.31504e-76	3.15333e-132
-0.793774	5.49506e-76	5.49506e-76	6.13944e-132
-0.792583	9.10203e-76	9.10203e-76	1.19446e-131
-0.791393	1.50656e-75	1.50656e-75	2.32219e-131
-0.790202	2.49183e-75	2.49183e-75	4.51136e-131
-0.789011	4.11845e-75	4.11845e-75	8.75789e-131
-0.78782	6.80193e-75	6.80193e-75	1.69893e-130
-0.786629	1.12257e-74	1.12257e-74	3.29331e-130
-0.785438	1.8513e-74	1.8513e-74	6.37931e-130
-0.784247	3.05087e-74	3.05087e-74	1.2348e-129
-0.783056	5.02404e-74	5.02404e-74	2.38839e-129
-0.781865	8.26734e-74	8.26734e-74	4.61631e-129
-0.780674	1.35945e-73	1.35945e-73	8.91595e-129
-0.779484	2.23378e-73	2.23378e-73	1.72077e-128
-0.778293	3.66777e-73	3.66777e-73	3.31866e-128
-0.777102	6.01793e-73	6.01793e-73	6.39564e-128
-0.775911	9.86676e-73	9.86676e-73	1.23165e-127
-0.77472	1.61654e-72	1.61654e-72	2.37015e-127
-0.773529	2.64654e-72	2.64654e-72	4.55772e-127
-0.772338	4.32968e-72	4.32968e-72	8.75793e-127
-0.771147	7.07807e-72	7.07807e-72	1.68166e-126
-0.769956	1.15627e-71	1.15627e-71	3.22669e-126
-0.768765	1.88748e-71	1.88748e-71	6.18672e-126
-0.767575	3.07887e-71	3.07887e-71	1.18535e-125
-0.766384	5.01861e-71	5.01861e-71	2.26942e-125
-0.765193	8.17443e-71	8.17443e-71	4.34177e-125
-0.764002	1.3305e-70	1.3305e-70	8.30044e-125
-0.762811	2.16399e-70	2.16399e-70	1.58569e-124
-0.76162	3.51705e-70	3.51705e-70	3.02705e-124
-0.760429	5.71196e-70	5.71196e-70	5.77434e-124
-0.759238	9.26989e-70	9.26989e-70	1.1007e-123
-0.758047	1.5033e-69	1.5033e-69	2.09662e-123
-0.756856	2.43614e-69	2.43614e-69	3.99072e-123
-0.755666	3.94494e-69	3.94494e-69	7.59043e-123
-0.754475	6.38354e-69	6.38354e-69	1.44266e-122
-0.753284	1.0322e-68	1.0322e-68	2.73997e-122
-0.752093	1.66783e-68	1.66783e-68	5.20009e-122
-0.750902	2.69292e-68	2.69292e-68	9.86185e-122
-0.749711	4.34487e-68	4.34487e-68	1.86891e-121
-0.74852	7.00507e-68	7.00507e-68	3.53917e-121
-0.747329	1.12858e-67	1.12858e-67	6.69728e-121
-0.746138	1.81691e-67	1.81691e-67	1.26642e-120
-0.744947	2.92293e-67	2.92293e-67	2.39298e-120
-0.743757	4.6988e-67	4.6988e-67	4.5184e-120
-0.742566	7.54811e-67	7.54811e-67	8.52537e-120
-0.741375	1.21164e-66	1.21164e-66	1.6074e-119
-0.740184	1.94352e-66	1.94352e-66	3.02844e-119
-0.738993	3.11522e-66	3.11522e-66	5.70158e-119
-0.737802	4.98967e-66	4.98967e-66	1.07264e-118
-0.736611	7.98616e-66	7.98616e-66	2.0165e-118
-0.73542	1.27728e-65	1.27728e-65	3.78813e-118
-0.734229	2.04135e-65	2.04135e-65	7.11105e-118
-0.733038	3.26012e-65	3.26012e-65	1.33391e-117
-0.731848	5.20273e-65	5.20273e-65	2.50035e-117
-0.730657	8.29683e-65	8.29683e-65	4.68337e-117
-0.729466	1.32213e-64	1.32213e-64	8.76597e-117
-0.728275	2.10534e-64	2.10534e-64	1.63955e-116
-0.727084	3.35006e-64	3.35006e-64	3.0643e-116
-0.725893	5.32678e-64	5.32678e-64	5.72296e-116
-0.724702	8.46371e-64	8.46371e-64	1.06805e-115
-0.723511	1.34381e-63	1.34381e-63	1.99182e-115
-0.72232	2.13207e-63	2.13207e-63	3.71183e-115
-0.721129	3.38023e-63	3.38023e-63	6.9121e-115
-0.719939	5.35517e-63	5.35517e-63	1.28622e-114
-0.718748	8.47781e-63	8.47781e-63	2.39168e-114
-0.717557	1.34115e-62	1.34115e-62	4.44399e-114
-0.716366	2.12009e-62	2.12009e-62	8.25138e-114
-0.715175	3.34899e-62	3.34899e-62	1.53096e-113
-0.713984	5.28635e-62	5.28635e-62	2.83846e-113
-0.712793	8.33837e-62	8.33837e-62	5.25879e-113
-0.711602	1.31429e-61	1.31429e-61	9.7358e-113
-0.710411	2.07005e-61	2.07005e-61	1.80111e-112
-0.70922	3.25803e-61	3.25803e-61	3.3296e-112
-0.70803	5.12405e-61	5.12405e-61	6.15072e-112
-0.706839	8.05292e-61	8.05292e-61	1.13539e-111
-0.705648	1.26467e-60	1.26467e-60	2.09433e-111
-0.704457	1.98465e-60	1.98465e-60	3.86036e-111
-0.703266	3.11223e-60	3.11223e-60	7.1104e-111
-0.702075	4.87691e-60	4.87691e-60	1.30871e-110
-0.700884	7.6366e-60	7.6366e-60	2.407e-110
-0.699693	1.19492e-59	1.19492e-59	4.42376e-110
-0.698502	1.86835e-59	1.86835e-59	8.12437e-110
-0.697311	2.9192e-59	2.9192e-59	1.49098e-109
-0.696121	4.55775e-59	4.55775e-59	2.73423e-109
-0.69493	7.11084e-59	7.11084e-59	5.01052e-109
-0.693739	1.1086e-58	1.1086e-58	9.17515e-109
-0.692548	1.72707e-58	1.72707e-58	1.67891e-108
-0.691357	2.68862e-58	2.68862e-58	3.06989e-108
-0.690166	4.18245e-58	4.18245e-58	5.60921e-108
-0.688975	6.50154e-58	6.50154e-58	1.02415e-107
-0.687784	1.00991e-57	1.00991e-57	1.86857e-107
-0.686593	1.5676e-57	1.5676e-57	3.40673e-107
-0.685402	2.43147e-57	2.43147e-57	6.20652e-107
-0.684212	3.76865e-57	3.76865e-57	1.12991e-106
-0.683021	5.83695e-57	5.83695e-57	2.05551e-106
-0.68183	9.03376e-57	9.03376e-57	3.73663e-106
-0.680639	1.39712e-56	1.39712e-56	6.7877e-106
-0.679448	2.15915e-56	2.15915e-56	1.23211e-105
-0.678257	3.33438e-56	3.33438e-56	2.2349e-105
-0.677066	5.14553e-56	5.14553e-56	4.05088e-105
-0.675875	7.93465e-56	7.93465e-56	7.3371e-105
-0.674684	1.22267e-55	1.22267e-55	1.32795e-104
-0.673493	1.88266e-55	1.88266e-55	2.40172e-104
-0.672303	2.8968e-55	2.8968e-55	4.34057e-104
-0.671112	4.45398e-55	4.45398e-55	7.83888e-104
-0.669921	6.84323e-55	6.84323e-55	1.41463e-103
-0.66873	1.05065e-54	1.05065e-54	2.55104e-103
-0.667539	1.61189e-54	1.61189e-54	4.59698e-103
-0.666348	2.47114e-54	2.47114e-54	8.27773e-103
-0.665157	3.78566e-54	3.78566e-54	1.48947e-102
-0.663966	5.79521e-54	5.79521e-54	2.67817e-102
-0.662775	8.86502e-54	8.86502e-54	4.812e-102
-0.661584	1.35511e-53	1.35511e-53	8.63965e-102
-0.660394	2.0699e-53	2.0699e-53	1.55006e-101
-0.659203	3.15943e-53	3.15943e-53	2.77899e-101
-0.658012	4.81894e-53	4.81894e-53	4.97858e-101
-0.656821	7.34475e-53	7.34475e-53	8.91268e-101
-0.65563	1.11863e-52	1.11863e-52	1.59439e-100
-0.654439	1.70246e-52	1.70246e-52	2.85012e-100
-0.653248	2.58911e-52	2.58911e-52	5.09113e-100
-0.652057	3.93467e-52	3.93467e-52	9.08759e-100
-0.650866	5.97515e-52	5.97515e-52	1.62094e-99
-0.649675	9.06718e-52	9.06718e-52	2.88913e-99
-0.648485	1.37492e-51	1.37492e-51	5.14576e-99
-0.647294	2.08338e-51	2.08338e-51	9.15833e-99
-0.646103	3.15457e-51	3.15457e-51	1.62879e-98
-0.644912	4.77304e-51	4.77304e-51	2.89466e-98
-0.643721	7.21661e-51	7.21661e-51	5.14059e-98
-0.64253	1.09032e-50	1.09032e-50	9.12245e-98
-0.641339	1.64611e-50	1.64611e-50	1.61768e-97
-0.640148	2.48339e-50	2.48339e-50	2.86653e-97
-0.638957	3.74382e-50	3.74382e-50	5.0758e-97
-0.637766	5.63986e-50	5.63986e-50	8.98121e-97
-0.636576	8.48994e-50	8.48994e-50	1.58799e-96
-0.635385	1.2771e-49	1.2771e-49	2.80572e-96
-0.634194	1.91967e-49	1.91967e-49	4.95363e-96
-0.633003	2.88344e-49	2.88344e-49	8.73947e-96
-0.631812	4.32791e-49	4.32791e-49	1.54074e-95
-0.630621	6.49126e-49	6.49126e-49	2.7143e-95
-0.62943	9.72889e-49	9.72889e-49	4.77826e-95
-0.628239	1.45707e-48	1.45707e-48	8.4055e-95
-0.627048	2.18062e-48	2.18062e-48	1.47754e-94
-0.625857	3.26109e-48	3.26109e-48	2.59538e-94
-0.624667	4.87336e-48	4.87336e-48	4.55558e-94
-0.623476	7.27742e-48	7.27742e-48	7.99042e-94
-0.622285	1.08595e-47	1.08595e-47	1.40048e-93
-0.621094	1.61929e-47	1.61929e-47	2.45285e-93
-0.619903	2.4128e-47	2.4128e-47	4.29285e-93
-0.618712	3.59255e-47	3.59255e-47	7.50763e-93
-0.617521	5.34522e-47	5.34522e-47	1.31203e-92
-0.61633	7.94717e-47	7.94717e-47	2.29123e-92
-0.615139	1.18071e-46	1.18071e-46	3.99829e-92
-0.613948	1.75289e-46	1.75289e-46	6.97211e-92
-0.612758	2.60046e-46	2.60046e-46	1.21489e-91
-0.611567	3.85504e-46	3.85504e-46	2.1154e-91
-0.610376	5.71071e-46	5.71071e-46	3.68071e-91
-0.609185	8.45347e-46	8.45347e-46	6.3996e-91
-0.607994	1.25044e-45	1.25044e-45	1.11188e-90
-0.606803	1.8483e-45	1.8483e-45	1.93039e-90
-0.605612	2.73002e-45	2.73002e-45	3.34901e-90
-0.604421	4.02942e-45	4.02942e-45	5.8059e-90
-0.60323	5.94295e-45	5.94295e-45	1.00579e-89
-0.602039	8.7588e-45	8.7588e-45	1.74111e-89
-0.600849	1.28994e-44	1.28994e-44	3.01181e-89
-0.599658	1.89836e-44	1.89836e-44	5.20612e-89
-0.598467	2.7917e-44	2.7917e-44	8.99254e-89
-0.597276	4.10245e-44	4.10245e-44	1.55215e-88
-0.596085	6.02422e-44	6.02422e-44	2.67712e-88
-0.594894	8.83978e-44	8.83978e-44	4.61408e-88
-0.593703	1.29618e-43	1.29618e-43	7.94668e-88
-0.592512	1.8992e-43	1.8992e-43	1.36763e-87
-0.591321	2.78074e-43	2.78074e-43	2.35199e-87
-0.59013	4.06848e-43	4.06848e-43	4.04189e-87
-0.58894	5.94822e-43	5.94822e-43	6.94092e-87
-0.587749	8.69011e-43	8.69011e-43	1.19106e-86
-0.586558	1.26866e-42	1.26866e-42	2.04235e-86
-0.585367	1.85076e-42	1.85076e-42	3.49955e-86
-0.584176	2.69797e-42	2.69797e-42	5.99206e-86
-0.582985	3.93013e-42	3.93013e-42	1.02523e-85
-0.581794	5.72085e-42	5.72085e-42	1.75289e-85
-0.580603	8.3214e-42	8.3214e-42	2.99479e-85
-0.579412	1.20953e-41	1.20953e-41	5.11285e-85
-0.578221	1.75678e-41	1.75678e-41	8.72252e-85
-0.577031	2.54978e-41	2.54978e-41	1.48698e-84
-0.57584	3.69803e-41	3.69803e-41	2.53308e-84
-0.574649	5.35946e-41	5.35946e-41	4.31198e-84
-0.573458	7.76166e-41	7.76166e-41	7.3348e-84
-0.572267	1.12324e-40	1.12324e-40	1.24676e-83
-0.571076	1.62432e-40	1.62432e-40	2.11767e-83
-0.569885	2.34722e-40	2.34722e-40	3.59434e-83
-0.568694	3.38938e-40	3.38938e-40	6.09624e-83
-0.567503	4.89067e-40	4.89067e-40	1.03321e-82
-0.566312	7.0518e-40	7.0518e-40	1.74983e-82
-0.565122	1.01605e-39	1.01605e-39	2.96134e-82
-0.563931	1.46289e-39	1.46289e-39	5.00799e-82
-0.56274	2.10471e-39	2.10471e-39	8.46294e-82
-0.561549	3.02592e-39	3.02592e-39	1.4291e-81
-0.560358	4.34714e-39	4.34714e-39	2.41149e-81
-0.559167	6.2407e-39	6.2407e-39	4.06623e-81
-0.557976	8.95252e-39	8.95252e-39	6.85144e-81
-0.556785	1.28334e-38	1.28334e-38	1.1536e-80
-0.555594	1.83831e-38	1.83831e-38	1.94093e-80
-0.554403	2.63136e-38	2.63136e-38	3.26324e-80
-0.553213	3.76379e-38	3.76379e-38	5.4824e-80
-0.552022	5.37964e-38	5.37964e-38	9.20397e-80
-0.550831	7.68357e-38	7.68357e-38	1.54406e-79
-0.54964	1.09662e-37	1.09662e-37	2.58841e-79
-0.548449	1.56399e-37	1.56399e-37	4.33598e-79
-0.547258	2.22891e-37	2.22891e-37	7.25811e-79
-0.546067	3.1742e-37	3.1742e-37	1.21407e-78
-0.544876	4.5171e-37	4.5171e-37	2.0293e-78
-0.543685	6.42345e-37	6.42345e-37	3.38946e-78
-0.542494	9.12766e-37	9.12766e-37	5.65717e-78
-0.541304	1.29609e-36	1.29609e-36	9.43519e-78
-0.540113	1.83904e-36	1.83904e-36	1.57248e-77
-0.538922	2.60754e-36	2.60754e-36	2.6188e-77
-0.537731	3.69449e-36	3.69449e-36	4.35815e-77
-0.53654	5.23071e-36	5.23071e-36	7.24746e-77
-0.535349	7.4003e-36	7.4003e-36	1.20435e-76
-0.534158	1.04622e-35	1.04622e-35	1.99987e-76
-0.532967	1.47801e-35	1.47801e-35	3.31844e-76
-0.531776	2.08648e-35	2.08648e-35	5.50236e-76
-0.530585	2.94331e-35	2.94331e-35	9.1169e-76
-0.529395	4.14896e-35	4.14896e-35	1.50948e-75
-0.528204	5.84422e-35	5.84422e-35	2.49743e-75
-0.527013	8.22615e-35	8.22615e-35	4.12895e-75
-0.525822	1.15704e-34	1.15704e-34	6.82134e-75
-0.524631	1.62624e-34	1.62624e-34	1.12612e-74
-0.52344	2.28404e-34	2.28404e-34	1.85771e-74
-0.522249	3.20558e-34	3.20558e-34	3.06237e-74
-0.521058	4.49564e-34	4.49564e-34	5.04452e-74
-0.519867	6.30027e-34	6.30027e-34	8.30357e-74
-0.518676	8.82287e-34	8.82287e-34	1.36582e-73
-0.517486	1.23465e-33	1.23465e-33	2.24494e-73
-0.516295	1.72647e-33	1.72647e-33	3.68721e-73
-0.515104	2.41246e-33	2.41246e-33	6.05166e-73
-0.513913	3.36855e-33	3.36855e-33	9.92509e-73
-0.512722	4.70011e-33	4.70011e-33	1.62659e-72
-0.511531	6.55325e-33	6.55325e-33	2.66381e-72
-0.51034	9.13038e-33	9.13038e-33	4.35925e-72
-0.509149	1.27117e-32	1.27117e-32	7.12859e-72
-0.507958	1.76848e-32	1.76848e-32	1.16487e-71
-0.506767	2.45856e-32	2.45856e-32	1.90211e-71
-0.505577	3.41543e-32	3.41543e-32	3.10368e-71
-0.504386	4.74123e-32	4.74123e-32	5.06058e-71
-0.503195	6.5769e-32	6.5769e-32	8.24532e-71
-0.502004	9.11661e-32	9.11661e-32	1.34245e-70
-0.500813	1.26278e-31	1.26278e-31	2.18409e-70
-0.499622	1.74786e-31	1.74786e-31	3.55079e-70
-0.498431	2.41751e-31	2.41751e-31	5.76851e-70
-0.49724	3.34128e-31	3.34128e-31	9.36452e-70
-0.496049	4.61467e-31	4.61467e-31	1.51911e-69
-0.494858	6.3687e-31	6.3687e-31	2.46251e-69
-0.493668	8.78303e-31	8.78303e-31	3.98885e-69
-0.492477	1.21038e-30	1.21038e-30	6.45656e-69
-0.491286	1.66679e-30	1.66679e-30	1.04433e-68
-0.490095	2.29362e-30	2.29362e-30	1.68794e-68
-0.488904	3.1539e-30	3.1539e-30	2.72621e-68
-0.487713	4.33367e-30	4.33367e-30	4.39992e-68
-0.486522	5.95041e-30	5.95041e-30	7.096e-68
-0.485331	8.16434e-30	8.16434e-30	1.14358e-67
-0.48414	1.11938e-29	1.11938e-29	1.84162e-67
-0.482949	1.53362e-29	1.53362e-29	2.96358e-67
-0.481759	2.09962e-29	2.09962e-29	4.76559e-67
-0.480568	2.87242e-29	2.87242e-29	7.65773e-67
-0.479377	3.92678e-29	3.92678e-29	1.22961e-66
-0.478186	5.36424e-29	5.36424e-29	1.97295e-66
-0.476995	7.32257e-29	7.32257e-29	3.16335e-66
-0.475804	9.98852e-29	9.98852e-29	5.0683e-66
-0.474613	1.36151e-28	1.36151e-28	8.11448e-66
-0.473422	1.8545e-28	1.8545e-28	1.2982e-65
-0.472231	2.52414e-28	2.52414e-28	2.07542e-65
-0.47104	3.43307e-28	3.43307e-28	3.31553e-65
-0.46985	4.66591e-28	4.66591e-28	5.29277e-65
-0.468659	6.33683e-28	6.33683e-28	8.44299e-65
-0.467468	8.59984e-28	8.59984e-28	1.34584e-64
-0.466277	1.16625e-27	1.16625e-27	2.14373e-64
-0.465086	1.58044e-27	1.58044e-27	3.41219e-64
-0.463895	2.14015e-27	2.14015e-27	5.42723e-64
-0.462704	2.89598e-27	2.89598e-27	8.62593e-64
-0.461513	3.91588e-27	3.91588e-27	1.36999e-63
-0.460322	5.2911e-27	5.2911e-27	2.17426e-63
-0.459131	7.14407e-27	7.14407e-27	3.44816e-63
-0.457941	9.63892e-27	9.63892e-27	5.46446e-63
-0.45675	1.29955e-26	1.29955e-26	8.65347e-63
-0.455559	1.75082e-26	1.75082e-26	1.36935e-62
-0.454368	2.35708e-26	2.35708e-26	2.16533e-62
-0.453177	3.17095e-26	3.17095e-26	3.4215e-62
-0.451986	4.26272e-26	4.26272e-26	5.40245e-62
-0.450795	5.7262e-26	5.7262e-26	8.5241e-62
-0.449604	7.68653e-26	7.68653e-26	1.34397e-61
-0.448413	1.03104e-25	1.03104e-25	2.11745e-61
-0.447222	1.38199e-25	1.38199e-25	3.33365e-61
-0.446032	1.85105e-25	1.85105e-25	5.24456e-61
-0.444841	2.4775e-25	2.4775e-25	8.24483e-61
-0.44365	3.31354e-25	3.31354e-25	1.2952e-60
-0.442459	4.42847e-25	4.42847e-25	2.03318e-60
-0.441268	5.91423e-25	5.91423e-25	3.18931e-60
-0.440077	7.8927e-25	7.8927e-25	4.99922e-60
-0.438886	1.05253e-24	1.05253e-24	7.8305e-60
-0.437695	1.40258e-24	1.40258e-24	1.22563e-59
-0.436504	1.86769e-24	1.86769e-24	1.91696e-59
-0.435313	2.48522e-24	2.48522e-24	2.99605e-59
-0.434123	3.30451e-24	3.30451e-24	4.67917e-59
-0.432932	4.39068e-24	4.39068e-24	7.30249e-59
-0.431741	5.82962e-24	5.82962e-24	1.13882e-58
-0.43055	7.73448e-24	7.73448e-24	1.7747e-58
-0.429359	1.02543e-23	1.02543e-23	2.76361e-58
-0.428168	1.35851e-23	1.35851e-23	4.30042e-58
-0.426977	1.79847e-23	1.79847e-23	6.68694e-58
-0.425786	2.37917e-23	2.37917e-23	1.03903e-57
-0.424595	3.14508e-23	3.14508e-23	1.61328e-57
-0.423404	4.15452e-23	4.15452e-23	2.50309e-57
-0.422214	5.48394e-23	5.48394e-23	3.88085e-57
-0.421023	7.23348e-23	7.23348e-23	6.01255e-57
-0.419832	9.53422e-23	9.53422e-23	9.30837e-57
-0.418641	1.25576e-22	1.25576e-22	1.44003e-56
-0.41745	1.65276e-22	1.65276e-22	2.22614e-56
-0.416259	2.17369e-22	2.17369e-22	3.43888e-56
-0.415068	2.85671e-22	2.85671e-22	5.3084e-56
-0.413877	3.75163e-22	3.75163e-22	8.1883e-56
-0.412686	4.92329e-22	4.92329e-22	1.26214e-55
-0.411495	6.45616e-22	6.45616e-22	1.94403e-55
-0.410305	8.46011e-22	8.46011e-22	2.99214e-55
-0.409114	1.1078e-21	1.1078e-21	4.60197e-55
-0.407923	1.44953e-21	1.44953e-21	7.07275e-55
-0.406732	1.8953e-21	1.8953e-21	1.08622e-54
-0.405541	2.47635e-21	2.47635e-21	1.66697e-54
-0.40435	3.23318e-21	3.23318e-21	2.55635e-54
-0.403159	4.21822e-21	4.21822e-21	3.9174e-54
-0.401968	5.49935e-21	5.49935e-21	5.9987e-54
-0.400777	7.16435e-21	7.16435e-21	9.1791e-54
-0.399586	9.32665e-21	9.32665e-21	1.40354e-53
-0.398396	1.21327e-20	1.21327e-20	2.14454e-53
-0.397205	1.57714e-20	1.57714e-20	3.27436e-53
-0.396014	2.04866e-20	2.04866e-20	4.99575e-53
-0.394823	2.65919e-20	2.65919e-20	7.61655e-53
-0.393632	3.44916e-20	3.44916e-20	1.16038e-52
-0.392441	4.47053e-20	4.47053e-20	1.76654e-52
-0.39125	5.79014e-20	5.79014e-20	2.68738e-52
-0.390059	7.49378e-20	7.49378e-20	4.08525e-52
-0.388868	9.69162e-20	9.69162e-20	6.20571e-52
-0.387677	1.25249e-19	1.25249e-19	9.41991e-52
-0.386487	1.61747e-19	1.61747e-19	1.42884e-51
-0.385296	2.08728e-19	2.08728e-19	2.16574e-51
-0.384105	2.69158e-19	2.69158e-19	3.28028e-51
-0.382914	3.46831e-19	3.46831e-19	4.96476e-51
-0.381723	4.46592e-19	4.46592e-19	7.50877e-51
-0.380532	5.74629e-19	5.74629e-19	1.13481e-50
-0.379341	7.38833e-19	7.38833e-19	1.71379e-50
-0.37815	9.49267e-19	9.49267e-19	2.58629e-50
-0.376959	1.21875e-18	1.21875e-18	3.90014e-50
-0.375768	1.56359e-18	1.56359e-18	5.87713e-50
-0.374578	2.00453e-18	2.00453e-18	8.8498e-50
-0.373387	2.56795e-18	2.56795e-18	1.33163e-49
-0.372196	3.28733e-18	3.28733e-18	2.00225e-49
-0.371005	4.20517e-18	4.20517e-18	3.0084e-49
-0.369814	5.37535e-18	5.37535e-18	4.51686e-49
-0.368623	6.86614e-18	6.86614e-18	6.77672e-49
-0.367432	8.76399e-18	8.76399e-18	1.01598e-48
-0.366241	1.11782e-17	1.11782e-17	1.52207e-48
-0.36505	1.42472e-17	1.42472e-17	2.27859e-48
-0.363859	1.81454e-17	1.81454e-17	3.40864e-48
-0.362669	2.30934e-17	2.30934e-17	5.09542e-48
-0.361478	2.93691e-17	2.93691e-17	7.61133e-48
-0.360287	3.73231e-17	3.73231e-17	1.13612e-47
-0.359096	4.73966e-17	4.73966e-17	1.69462e-47
-0.357905	6.01451e-17	6.01451e-17	2.52581e-47
-0.356714	7.62669e-17	7.62669e-17	3.76196e-47
-0.355523	9.66395e-17	9.66395e-17	5.599e-47
-0.354332	1.22365e-16	1.22365e-16	8.32701e-47
-0.353141	1.54825e-16	1.54825e-16	1.23752e-46
-0.35195	1.95753e-16	1.95753e-16	1.83779e-46
-0.35076	2.4732e-16	2.4732e-16	2.72724e-46
-0.349569	3.12243e-16	3.12243e-16	4.04422e-46
-0.348378	3.93921e-16	3.93921e-16	5.99278e-46
-0.347187	4.96603e-16	4.96603e-16	8.8737e-46
-0.345996	6.25593e-16	6.25593e-16	1.313e-45
-0.344805	7.87512e-16	7.87512e-16	1.94137e-45
-0.343614	9.90617e-16	9.90617e-16	2.86835e-45
-0.342423	1.24519e-15	1.24519e-15	4.23488e-45
-0.341232	1.56405e-15	1.56405e-15	6.24789e-45
-0.340041	1.96313e-15	1.96313e-15	9.21102e-45
-0.338851	2.46223e-15	2.46223e-15	1.35695e-44
-0.33766	3.08598e-15	3.08598e-15	1.99759e-44
-0.336469	3.86491e-15	3.86491e-15	2.93852e-44
-0.335278	4.83691e-15	4.83691e-15	4.31952e-44
-0.334087	6.04896e-15	6.04896e-15	6.34491e-44
-0.332896	7.5592e-15	7.5592e-15	9.31317e-44
-0.331705	9.43962e-15	9.43962e-15	1.36601e-43
-0.330514	1.17792e-14	1.17792e-14	2.00213e-43
-0.329323	1.46879e-14	1.46879e-14	2.93233e-43
-0.328132	1.83015e-14	1.83015e-14	4.29158e-43
-0.326942	2.27875e-14	2.27875e-14	6.27631e-43
-0.325751	2.83524e-14	2.83524e-14	9.17223e-43
-0.32456	3.52506e-14	3.52506e-14	1.33946e-42
-0.323369	4.37951e-14	4.37951e-14	1.95463e-42
-0.322178	5.4371e-14	5.4371e-14	2.85026e-42
-0.320987	6.74517e-14	6.74517e-14	4.15323e-42
-0.319796	8.36182e-14	8.36182e-14	6.04744e-42
-0.318605	1.03584e-13	1.03584e-13	8.79912e-42
-0.317414	1.28223e-13	1.28223e-13	1.27935e-41
-0.316223	1.58607e-13	1.58607e-13	1.85877e-41
-0.315033	1.96048e-13	1.96048e-13	2.69862e-41
-0.313842	2.42151e-13	2.42151e-13	3.91509e-41
-0.312651	2.98876e-13	2.98876e-13	5.67577e-41
-0.31146	3.68621e-13	3.68621e-13	8.22226e-41
-0.310269	4.5431e-13	4.5431e-13	1.19026e-40
-0.309078	5.59509e-13	5.59509e-13	1.72176e-40
-0.307887	6.88565e-13	6.88565e-13	2.48878e-40
-0.306696	8.4677e-13	8.4677e-13	3.59488e-40
-0.305505	1.04057e-12	1.04057e-12	5.18879e-40
-0.304314	1.27778e-12	1.27778e-12	7.48393e-40
-0.303124	1.56793e-12	1.56793e-12	1.07864e-39
-0.301933	1.92255e-12	1.92255e-12	1.55348e-39
-0.300742	2.35567e-12	2.35567e-12	2.23573e-39
-0.299551	2.88425e-12	2.88425e-12	3.21525e-39
-0.29836	3.52886e-12	3.52886e-12	4.62055e-39
-0.297169	4.31439e-12	4.31439e-12	6.63523e-39
-0.295978	5.27092e-12	5.27092e-12	9.5214e-39
-0.294787	6.43483e-12	6.43483e-12	1.3653e-38
-0.293596	7.85002e-12	7.85002e-12	1.95632e-38
-0.292405	9.56946e-12	9.56946e-12	2.80113e-38
-0.291215	1.1657e-11	1.1657e-11	4.00783e-38
-0.290024	1.41896e-11	1.41896e-11	5.73019e-38
-0.288833	1.72598e-11	1.72598e-11	8.18675e-38
-0.287642	2.09789e-11	2.09789e-11	1.16879e-37
-0.286451	2.54809e-11	2.54809e-11	1.66742e-37
-0.28526	3.09264e-11	3.09264e-11	2.37704e-37
-0.284069	3.75082e-11	3.75082e-11	3.38619e-37
-0.282878	4.54576e-11	4.54576e-11	4.82025e-37
-0.281687	5.50516e-11	5.50516e-11	6.85662e-37
-0.280496	6.66218e-11	6.66218e-11	9.74616e-37
-0.279306	8.05648e-11	8.05648e-11	1.38433e-36
-0.278115	9.73549e-11	9.73549e-11	1.96485e-36
-0.276924	1.17558e-10	1.17558e-10	2.78677e-36
-0.275733	1.41851e-10	1.41851e-10	3.94963e-36
-0.274542	1.71038e-10	1.71038e-10	5.59365e-36
-0.273351	2.0608e-10	2.0608e-10	7.9162e-36
-0.27216	2.48121e-10	2.48121e-10	1.11949e-35
-0.270969	2.9852e-10	2.9852e-10	1.58201e-35
-0.269778	3.58894e-10	3.58894e-10	2.23398e-35
-0.268587	4.31164e-10	4.31164e-10	3.15233e-35
-0.267397	5.17609e-10	5.17609e-10	4.44496e-35
-0.266206	6.20932e-10	6.20932e-10	6.26307e-35
-0.265015	7.44336e-10	7.44336e-10	8.81839e-35
-0.263824	8.91614e-10	8.91614e-10	1.24072e-34
-0.262633	1.06725e-09	1.06725e-09	1.74439e-34
-0.261442	1.27656e-09	1.27656e-09	2.45072e-34
-0.260251	1.5258e-09	1.5258e-09	3.44055e-34
-0.25906	1.82238e-09	1.82238e-09	4.82664e-34
-0.257869	2.17501e-09	2.17501e-09	6.7662e-34
-0.256678	2.59398e-09	2.59398e-09	9.47824e-34
-0.255488	3.09141e-09	3.09141e-09	1.32676e-33
-0.254297	3.68153e-09	3.68153e-09	1.85585e-33
-0.253106	4.38109e-09	4.38109e-09	2.59403e-33
-0.251915	5.20979e-09	5.20979e-09	3.62318e-33
-0.250724	6.19072e-09	6.19072e-09	5.05694e-33
-0.249533	7.35097e-09	7.35097e-09	7.05291e-33
-0.248342	8.72231e-09	8.72231e-09	9.82952e-33
-0.247151	1.03419e-08	1.03419e-08	1.36892e-32
-0.24596	1.22533e-08	1.22533e-08	1.90506e-32
-0.244769	1.45074e-08	1.45074e-08	2.64924e-32
-0.243579	1.71636e-08	1.71636e-08	3.68144e-32
-0.242388	2.02913e-08	2.02913e-08	5.11206e-32
-0.241197	2.39714e-08	2.39714e-08	7.09346e-32
-0.240006	2.82984e-08	2.82984e-08	9.83564e-32
-0.238815	3.3382e-08	3.3382e-08	1.36279e-31
-0.237624	3.93501e-08	3.93501e-08	1.88687e-31
-0.236433	4.63513e-08	4.63513e-08	2.61057e-31
-0.235242	5.45584e-08	5.45584e-08	3.6092e-31
-0.234051	6.41718e-08	6.41718e-08	4.98621e-31
-0.23286	7.5424e-08	7.5424e-08	6.88356e-31
-0.23167	8.85845e-08	8.85845e-08	9.49596e-31
-0.230479	1.03965e-07	1.03965e-07	1.30902e-30
-0.229288	1.21928e-07	1.21928e-07	1.80318e-30
-0.228097	1.4289e-07	1.4289e-07	2.48207e-30
-0.226906	1.67333e-07	1.67333e-07	3.41406e-30
-0.225715	1.95814e-07	1.95814e-07	4.69257e-30
-0.224524	2.28976e-07	2.28976e-07	6.44517e-30
-0.223333	2.67559e-07	2.67559e-07	8.84588e-30
-0.222142	3.12415e-07	3.12415e-07	1.21319e-29
-0.220951	3.64525e-07	3.64525e-07	1.66266e-29
-0.219761	4.25016e-07	4.25016e-07	2.27697e-29
-0.21857	4.95184e-07	4.95184e-07	3.11599e-29
-0.217379	5.76515e-07	5.76515e-07	4.26106e-29
-0.216188	6.70714e-07	6.70714e-07	5.82266e-29
-0.214997	7.79736e-07	7.79736e-07	7.95077e-29
-0.213806	9.05817e-07	9.05817e-07	1.08487e-28
-0.212615	1.05152e-06	1.05152e-06	1.47922e-28
-0.211424	1.21976e-06	1.21976e-06	2.01543e-28
-0.210233	1.4139e-06	1.4139e-06	2.74402e-28
-0.209042	1.63773e-06	1.63773e-06	3.73327e-28
-0.207852	1.89562e-06	1.89562e-06	5.07545e-28
-0.206661	2.19251e-06	2.19251e-06	6.89514e-28
-0.20547	2.53405e-06	2.53405e-06	9.36039e-28
-0.204279	2.92666e-06	2.92666e-06	1.26978e-27
-0.203088	3.37763e-06	3.37763e-06	1.72125e-27
-0.201897	3.89524e-06	3.89524e-06	2.33155e-27
-0.200706	4.4889e-06	4.4889e-06	3.15593e-27
-0.199515	5.16927e-06	5.16927e-06	4.26868e-27
-0.198324	5.94841e-06	5.94841e-06	5.76956e-27
-0.197133	6.83999e-06	6.83999e-06	7.79246e-27
-0.195943	7.85947e-06	7.85947e-06	1.05169e-26
-0.194752	9.02431e-06	9.02431e-06	1.41836e-26
-0.193561	1.03542e-05	1.03542e-05	1.91147e-26
-0.19237	1.18715e-05	1.18715e-05	2.57414e-26
-0.191179	1.36011e-05	1.36011e-05	3.46401e-26
-0.189988	1.55714e-05	1.55714e-05	4.6581e-26
-0.188797	1.7814e-05	1.7814e-05	6.25923e-26
-0.187606	2.03648e-05	2.03648e-05	8.4046e-26
-0.186415	2.32639e-05	2.32639e-05	1.12771e-25
-0.185224	2.65562e-05	2.65562e-05	1.51202e-25
-0.184034	3.02924e-05	3.02924e-05	2.02582e-25
-0.182843	3.4529e-05	3.4529e-05	2.71225e-25
-0.181652	3.93294e-05	3.93294e-05	3.62861e-25
-0.180461	4.47645e-05	4.47645e-05	4.85103e-25
-0.17927	5.09136e-05	5.09136e-05	6.48052e-25
-0.178079	5.7865e-05	5.7865e-05	8.65107e-25
-0.176888	6.57175e-05	6.57175e-05	1.15402e-24
-0.175697	7.45812e-05	7.45812e-05	1.53829e-24
-0.174506	8.45787e-05	8.45787e-05	2.04902e-24
-0.173315	9.58462e-05	9.58462e-05	2.72733e-24
-0.172125	0.000108536	0.000108536	3.62754e-24
-0.170934	0.000122815	0.000122815	4.82136e-24
-0.169743	0.000138872	0.000138872	6.40339e-24
-0.168552	0.000156914	0.000156914	8.49832e-24
-0.167361	0.00017717	0.00017717	1.12704e-23
-0.16617	0.000199896	0.000199896	1.49358e-23
-0.164979	0.000225371	0.000225371	1.97788e-23
-0.163788	0.000253908	0.000253908	2.61732e-23
-0.162597	0.000285849	0.000285849	3.46094e-23
-0.161406	0.000321574	0.000321574	4.57315e-23
-0.160216	0.0003615	0.0003615	6.03837e-23
-0.159025	0.000406086	0.000406086	7.96722e-23
-0.157834	0.000455839	0.000455839	1.05045e-22
-0.156643	0.000511314	0.000511314	1.38398e-22
-0.155452	0.000573121	0.000573121	1.82208e-22
-0.154261	0.000641931	0.000641931	2.3971e-22
-0.15307	0.000718477	0.000718477	3.15128e-22
-0.151879	0.000803565	0.000803565	4.13973e-22
-0.150688	0.000898073	0.000898073	5.43426e-22
-0.149497	0.00100296	0.00100296	7.12839e-22
-0.148307	0.00111929	0.00111929	9.34384e-22
-0.147116	0.00124819	0.00124819	1.22389e-21
-0.145925	0.00139093	0.00139093	1.60193e-21
-0.144734	0.00154885	0.00154885	2.0952e-21
-0.143543	0.00172345	0.00172345	2.73836e-21
-0.142352	0.00191633	0.00191633	3.57635e-21
-0.141161	0.00212925	0.00212925	4.66736e-21
-0.13997	0.00236409	0.00236409	6.08677e-21
-0.138779	0.00262291	0.00262291	7.93203e-21
-0.137588	0.00290795	0.00290795	1.03292e-20
-0.136398	0.00322162	0.00322162	1.34409e-20
-0.135207	0.00356651	0.00356651	1.74773e-20
-0.134016	0.00394545	0.00394545	2.27094e-20
-0.132825	0.00436146	0.00436146	2.94861e-20
-0.131634	0.00481781	0.00481781	3.82572e-20
-0.130443	0.00531804	0.00531804	4.96012e-20
-0.129252	0.00586592	0.00586592	6.42619e-20
-0.128061	0.00646552	0.00646552	8.31952e-20
-0.12687	0.00712121	0.00712121	1.07628e-19
-0.125679	0.00783767	0.00783767	1.39135e-19
-0.124489	0.00861992	0.00861992	1.79734e-19
-0.123298	0.00947333	0.00947333	2.3201e-19
-0.122107	0.0104036	0.0104036	2.99272e-19
-0.120916	0.011417	0.011417	3.85752e-19
-0.119725	0.0125198	0.0125198	4.9686e-19
-0.118534	0.0137192	0.0137192	6.39502e-19
-0.117343	0.0150226	0.0150226	8.22495e-19
-0.116152	0.0164377	0.0164377	1.05708e-18
-0.114961	0.017973	0.017973	1.35758e-18
-0.11377	0.0196374	0.0196374	1.74223e-18
-0.11258	0.0214403	0.0214403	2.23423e-18
-0.111389	0.0233916	0.0233916	2.86309e-18
-0.110198	0.0255019	0.0255019	3.66627e-18
-0.109007	0.0277822	0.0277822	4.69134e-18
-0.107816	0.0302444	0.0302444	5.99863e-18
-0.106625	0.0329008	0.0329008	7.66461e-18
-0.105434	0.0357643	0.0357643	9.78613e-18
-0.104243	0.0388487	0.0388487	1.24858e-17
-0.103052	0.0421684	0.0421684	1.59185e-17
-0.101861	0.0457383	0.0457383	2.02802e-17
-0.100671	0.0495742	0.0495742	2.58182e-17
-0.0994796	0.0536926	0.0536926	3.28444e-17
-0.0982887	0.0581107	0.0581107	4.17523e-17
-0.0970978	0.0628465	0.0628465	5.30374e-17
-0.0959069	0.0679186	0.0679186	6.73236e-17
-0.094716	0.0733465	0.0733465	8.53956e-17
-0.0935251	0.0791504	0.0791504	1.0824e-16
-0.0923342	0.0853513	0.0853513	1.37095e-16
-0.0911433	0.0919708	0.0919708	1.73515e-16
-0.0899524	0.0990313	0.0990313	2.19451e-16
-0.0887615	0.106556	0.106556	2.77345e-16
-0.0875706	0.114569	0.114569	3.50256e-16
-0.0863797	0.123094	0.123094	4.42012e-16
-0.0851888	0.132158	0.132158	5.57399e-16
-0.0839979	0.141785	0.141785	7.02394e-16
-0.082807	0.152003	0.152003	8.84461e-16
-0.0816161	0.162838	0.162838	1.11291e-15
-0.0804252	0.174318	0.174318	1.39934e-15
-0.0792343	0.186471	0.186471	1.75821e-15
-0.0780434	0.199326	0.199326	2.20749e-15
-0.0768525	0.212911	0.212911	2.76957e-15
-0.0756616	0.227257	0.227257	3.47222e-15
-0.0744707	0.242392	0.242392	4.34997e-15
-0.0732798	0.258347	0.258347	5.44562e-15
-0.0720889	0.27515	0.27515	6.81227e-15
-0.070898	0.292833	0.292833	8.51568e-15
-0.0697071	0.311425	0.311425	1.06373e-14
-0.0685162	0.330956	0.330956	1.32777e-14
-0.0673253	0.351455	0.351455	1.65615e-14
-0.0661344	0.372951	0.372951	2.06424e-14
-0.0649435	0.395473	0.395473	2.571e-14
-0.0637526	0.419049	0.419049	3.19983e-14
-0.0625617	0.443707	0.443707	3.97956e-14
-0.0613708	0.469473	0.469473	4.94569e-14
-0.0601799	0.496372	0.496372	6.14188e-14
-0.058989	0.52443	0.52443	7.62181e-14
-0.0577981	0.553669	0.553669	9.45145e-14
-0.0566072	0.584113	0.584113	1.17117e-13
-0.0554163	0.61578	0.61578	1.4502e-13
-0.0542254	0.648691	0.648691	1.79439e-13
-0.0530345	0.682861	0.682861	2.21865e-13
-0.0518436	0.718308	0.718308	2.74122e-13
-0.0506527	0.755043	0.755043	3.38441e-13
-0.0494618	0.793077	0.793077	4.17545e-13
-0.0482709	0.83242	0.83242	5.14763e-13
-0.04708	0.873076	0.873076	6.34154e-13
-0.0458891	0.91505	0.91505	7.80665e-13
-0.0446982	0.958343	0.958343	9.60324e-13
-0.0435073	1.00295	1.00295	1.18047e-12
-0.0423164	1.04887	1.04887	1.45002e-12
-0.0411255	1.09609	1.09609	1.77981e-12
-0.0399346	1.1446	1.1446	2.18303e-12
-0.0387437	1.19439	1.19439	2.67564e-12
-0.0375528	1.24543	1.24543	3.27701e-12
-0.0363619	1.2977	1.2977	4.01063e-12
-0.035171	1.35118	1.35118	4.90489e-12
-0.0339801	1.40584	1.40584	5.99417e-12
-0.0327892	1.46165	1.46165	7.32001e-12
-0.0315983	1.51856	1.51856	8.93259e-12
-0.0304074	1.57653	1.57653	1.08925e-11
-0.0292165	1.63553	1.63553	1.32727e-11
-0.0280256	1.69549	1.69549	1.61612e-11
-0.0268347	1.75637	1.75637	1.96639e-11
-0.0256438	1.81811	1.81811	2.39084e-11
-0.0244529	1.88064	1.88064	2.90479e-11
-0.023262	1.9439	1.9439	3.52664e-11
-0.0220711	2.00783	2.00783	4.27849e-11
-0.0208802	2.07235	2.07235	5.18684e-11
-0.0196893	2.13738	2.13738	6.28346e-11
-0.0184984	2.20284	2.20284	7.60636e-11
-0.0173075	2.26865	2.26865	9.20107e-11
-0.0161166	2.33472	2.33472	1.1122e-10
-0.0149257	2.40096	2.40096	1.34342e-10
-0.0137348	2.46727	2.46727	1.62151e-10
-0.0125439	2.53357	2.53357	1.95575e-10
-0.011353	2.59976	2.59976	2.35717e-10
-0.0101621	2.66572	2.66572	2.8389e-10
-0.0089712	2.73137	2.73137	3.41659e-10
-0.0077803	2.79659	2.79659	4.10882e-10
-0.0065894	2.86127	2.86127	4.93771e-10
-0.0053985	2.92532	2.92532	5.92949e-10
-0.0042076	2.98862	2.98862	7.11527e-10
-0.0030167	3.05106	3.05106	8.53196e-10
-0.0018258	3.11253	3.11253	1.02232e-09
-0.0006349	3.17292	3.17292	1.22409e-09
0.000556	3.23213	3.23213	1.4646e-09
0.0017469	3.29004	3.29004	1.75108e-09
0.0029378	3.34654	3.34654	2.09208e-09
0.0041287	3.40152	3.40152	2.49767e-09
0.0053196	3.45489	3.45489	2.9797e-09
0.0065105	3.50654	3.50654	3.55217e-09
0.0077014	3.55635	3.55635	4.23153e-09
0.0088923	3.60425	3.60425	5.03715e-09
0.0100832	3.65012	3.65012	5.99176e-09
0.0112741	3.69389	3.69389	7.12209e-09
0.012465	3.73544	3.73544	8.45947e-09
0.0136559	3.77471	3.77471	1.00407e-08
0.0148468	3.81161	3.81161	1.19087e-08
0.0160377	3.84606	3.84606	1.4114e-08
0.0172286	3.87799	3.87799	1.67154e-08
0.0184195	3.90733	3.90733	1.97819e-08
0.0196104	3.93403	3.93403	2.33938e-08
0.0208013	3.95801	3.95801	2.76451e-08
0.0219922	3.97923	3.97923	3.26451e-08
0.0231831	3.99765	3.99765	3.85213e-08
0.024374	4.01322	4.01322	4.5422e-08
0.0255649	4.02592	4.02592	5.35199e-08
0.0267558	4.03571	4.03571	6.30154e-08
0.0279467	4.04256	4.04256	7.41415e-08
0.0291376	4.04648	4.04648	8.71683e-08
0.0303285	4.04744	4.04744	1.02409e-07
0.0315194	4.04545	4.04545	1.20227e-07
0.0327103	4.04051	4.04051	1.41042e-07
0.0339012	4.03263	4.03263	1.6534e-07
0.0350921	4.02183	4.02183	1.93683e-07
0.036283	4.00814	4.00814	2.26718e-07
0.0374739	3.99157	3.99157	2.65195e-07
0.0386648	3.97217	3.97217	3.09975e-07
0.0398557	3.94998	3.94998	3.62052e-07
0.0410466	3.92505	3.92505	4.2257e-07
0.0422375	3.89743	3.89743	4.92843e-07
0.0434284	3.86718	3.86718	5.74384e-07
0.0446193	3.83437	3.83437	6.68927e-07
0.0458102	3.79906	3.79906	7.78463e-07
0.0470011	3.76133	3.76133	9.05274e-07
0.048192	3.72125	3.72125	1.05197e-06
0.0493829	3.67892	3.67892	1.22156e-06
0.0505738	3.63441	3.63441	1.41744e-06
0.0517647	3.58783	3.58783	1.64354e-06
0.0529556	3.53925	3.53925	1.9043e-06
0.0541465	3.48879	3.48879	2.20484e-06
0.0553374	3.43653	3.43653	2.55093e-06
0.0565283	3.38259	3.38259	2.94921e-06
0.0577192	3.32707	3.32706	3.40718e-06
0.0589101	3.27006	3.27006	3.93339e-06
0.060101	3.2117	3.21169	4.53755e-06
0.0612919	3.15207	3.15206	5.2307e-06
0.0624828	3.09129	3.09128	6.02533e-06
0.0636737	3.02947	3.02946	6.93561e-06
0.0648646	2.96672	2.96671	7.97758e-06
0.0660555	2.90315	2.90314	9.16941e-06
0.0672464	2.83887	2.83886	1.05316e-05
0.0684373	2.77398	2.77397	1.20873e-05
0.0696282	2.70861	2.70859	1.38627e-05
0.0708191	2.64284	2.64282	1.58873e-05
0.07201	2.57679	2.57677	1.81943e-05
0.0732009	2.51056	2.51054	2.08211e-05
0.0743918	2.44424	2.44422	2.38097e-05
0.0755827	2.37794	2.37792	2.72074e-05
0.0767736	2.31176	2.31173	3.10674e-05
0.0779645	2.24577	2.24574	3.5449e-05
0.0791554	2.18008	2.18004	4.04191e-05
0.0803463	2.11476	2.11472	4.60524e-05
0.0815372	2.04991	2.04986	5.24326e-05
0.0827281	1.9856	1.98554	5.9653e-05
0.083919	1.9219	1.92183	6.78183e-05
0.0851099	1.85889	1.85882	7.70451e-05
0.0863008	1.79664	1.79655	8.74632e-05
0.0874917	1.73521	1.73511	9.92176e-05
0.0886826	1.67465	1.67454	0.00011247
0.0898735	1.61503	1.61491	0.000127399
0.0910644	1.55641	1.55626	0.000144204
0.0922553	1.49882	1.49865	0.000163107
0.0934462	1.44231	1.44212	0.000184353
0.0946371	1.38692	1.38671	0.000208215
0.095828	1.33269	1.33246	0.000234994
0.0970189	1.27966	1.27939	0.000265023
0.0982098	1.22784	1.22754	0.000298672
0.0994007	1.17727	1.17694	0.000336347
0.100592	1.12797	1.12759	0.000378498
0.101783	1.07995	1.07953	0.000425621
0.102973	1.03324	1.03276	0.000478261
0.104164	0.987833	0.987296	0.00053702
0.105355	0.943747	0.943144	0.000602558
0.106546	0.900986	0.90031	0.0006756
0.107737	0.859551	0.858794	0.000756944
0.108928	0.819442	0.818595	0.000847463
0.110119	0.780656	0.779708	0.000948115
0.11131	0.743186	0.742126	0.00105995
0.112501	0.707025	0.705841	0.0011841
0.113692	0.672161	0.670839	0.00132184
0.114882	0.638583	0.637108	0.00147452
0.116073	0.606276	0.604632	0.00164364
0.117264	0.575223	0.573392	0.00183081
0.118455	0.545408	0.54337	0.00203782
0.119646	0.51681	0.514544	0.00226657
0.120837	0.48941	0.486891	0.00251916
0.122028	0.463187	0.460389	0.00279786
0.123219	0.438116	0.435011	0.00310512
0.12441	0.414176	0.410732	0.00344361
0.125601	0.391342	0.387526	0.00381622
0.126791	0.36959	0.365364	0.00422605
0.127982	0.348894	0.344217	0.00467648
0.129173	0.32923	0.324058	0.00517115
0.130364	0.310571	0.304857	0.00571397
0.131555	0.292894	0.286585	0.00630916
0.132746	0.276172	0.269211	0.00696126
0.133937	0.260381	0.252706	0.00767516
0.135128	0.245496	0.237039	0.0084561
0.136319	0.231492	0.222182	0.0093097
0.13751	0.218346	0.208104	0.010242
0.1387	0.206035	0.194776	0.0112594
0.139891	0.194537	0.182168	0.0123689
0.141082	0.18383	0.170252	0.0135778
0.142273	0.173893	0.159	0.0148939
0.143464	0.164708	0.148382	0.0163257
0.144655	0.156255	0.138373	0.0178821
0.145846	0.148517	0.128945	0.0195726
0.147037	0.141478	0.120071	0.0214072
0.148228	0.135123	0.111727	0.0233967
0.149419	0.129439	0.103886	0.0255525
0.150609	0.124412	0.0965255	0.0278866
0.1518	0.120033	0.0896209	0.0304116
0.152991	0.116291	0.0831495	0.0331411
0.154182	0.113178	0.077089	0.0360892
0.155373	0.110689	0.0714181	0.0392708
0.156564	0.108818	0.0661161	0.0427018
0.157755	0.107562	0.0611631	0.0463987
0.158946	0.106919	0.0565398	0.0503788
0.160137	0.106888	0.0522279	0.0546604
0.161328	0.107472	0.0482096	0.0592626
0.162518	0.108673	0.044468	0.0642054
0.163709	0.110497	0.0409868	0.0695098
0.1649	0.112948	0.0377506	0.0751974
0.166091	0.116036	0.0347446	0.0812911
0.167282	0.119769	0.0319546	0.0878144
0.168473	0.124159	0.0293671	0.094792
0.169664	0.129219	0.0269695	0.102249
0.170855	0.134963	0.0247496	0.110213
0.172046	0.141406	0.0226958	0.11871
0.173237	0.148566	0.0207973	0.127769
0.174427	0.156463	0.0190436	0.137419
0.175618	0.165115	0.0174252	0.14769
0.176809	0.174545	0.0159326	0.158612
0.178	0.184776	0.0145572	0.170219
0.179191	0.195832	0.0132909	0.182541
0.180382	0.207738	0.0121259	0.195612
0.181573	0.220521	0.0110549	0.209466
0.182764	0.234209	0.0100712	0.224138
0.183955	0.248831	0.00916826	0.239663
0.185146	0.264416	0.00834022	0.256076
0.186336	0.280994	0.00758142	0.273413
0.187527	0.298597	0.00688664	0.291711
0.188718	0.317257	0.00625096	0.311006
0.189909	0.337006	0.00566982	0.331336
0.1911	0.357876	0.00513895	0.352737
0.192291	0.379901	0.00465439	0.375246
0.193482	0.403113	0.00421244	0.398901
0.194673	0.427547	0.00380968	0.423737
0.195864	0.453234	0.00344291	0.449791
0.197055	0.480208	0.00310918	0.477099
0.198245	0.508501	0.00280575	0.505695
0.199436	0.538144	0.00253009	0.535614
0.200627	0.569169	0.00227984	0.56689
0.201818	0.601606	0.00205285	0.599553
0.203009	0.635484	0.00184711	0.633636
0.2042	0.670829	0.00166077	0.669168
0.205391	0.707669	0.00149215	0.706177
0.206582	0.746029	0.00133966	0.744689
0.207773	0.78593	0.00120188	0.784728
0.208964	0.827394	0.00107749	0.826316
0.210154	0.870439	0.000965262	0.869474
0.211345	0.915082	0.000864094	0.914218
0.212536	0.961336	0.000772966	0.960563
0.213727	1.00921	0.000690943	1.00852
0.214918	1.05872	0.000617173	1.0581
0.216109	1.10986	0.000550877	1.10931
0.2173	1.16264	0.000491344	1.16214
0.218491	1.21705	0.000437925	1.21661
0.219682	1.27309	0.000390029	1.2727
0.220873	1.33075	0.000347117	1.3304
0.222063	1.39001	0.000308702	1.3897
0.223254	1.45087	0.000274337	1.45059
0.224445	1.51329	0.00024362	1.51304
0.225636	1.57725	0.000216185	1.57703
0.226827	1.64272	0.000191699	1.64252
0.228018	1.70966	0.000169863	1.70949
0.229209	1.77804	0.000150404	1.77789
0.2304	1.84781	0.000133077	1.84767
0.231591	1.91891	0.00011766	1.9188
0.232782	1.99131	0.000103953	1.9912
0.233972	2.06493	9.17763e-05	2.06484
0.235163	2.13971	8.09667e-05	2.13963
0.236354	2.21558	7.13781e-05	2.21551
0.237545	2.29247	6.28791e-05	2.29241
0.238736	2.37031	5.53517e-05	2.37025
0.239927	2.44899	4.86898e-05	2.44894
0.241118	2.52845	4.27985e-05	2.5284
0.242309	2.60857	3.75926e-05	2.60854
0.2435	2.68928	3.29958e-05	2.68925
0.244691	2.77046	2.89399e-05	2.77043
0.245881	2.85201	2.53641e-05	2.85198
0.247072	2.93381	2.22139e-05	2.93379
0.248263	3.01576	1.94408e-05	3.01574
0.249454	3.09774	1.70014e-05	3.09772
0.250645	3.17963	1.48573e-05	3.17961
0.251836	3.2613	1.29741e-05	3.26128
0.253027	3.34262	1.13213e-05	3.34261
0.254218	3.42348	9.87188e-06	3.42347
0.255409	3.50373	8.60173e-06	3.50372
0.2566	3.58325	7.48954e-06	3.58324
0.25779	3.6619	6.51639e-06	3.66189
0.258981	3.73954	5.66555e-06	3.73953
0.260172	3.81604	4.92221e-06	3.81604
0.261363	3.89127	4.27328e-06	3.89127
0.262554	3.96509	3.70719e-06	3.96508
0.263745	4.03735	3.21375e-06	4.03735
0.264936	4.10794	2.78396e-06	4.10793
0.266127	4.17671	2.40988e-06	4.1767
0.267318	4.24353	2.08454e-06	4.24352
0.268509	4.30827	1.80181e-06	4.30827
0.269699	4.37081	1.5563e-06	4.37081
0.27089	4.43102	1.34325e-06	4.43102
0.272081	4.48879	1.15852e-06	4.48879
0.273272	4.54399	9.98471e-07	4.54398
0.274463	4.59651	8.59903e-07	4.59651
0.275654	4.64624	7.40024e-07	4.64624
0.276845	4.69309	6.36394e-07	4.69309
0.278036	4.73695	5.46876e-07	4.73695
0.279227	4.77773	4.69607e-07	4.77773
0.280418	4.81534	4.02961e-07	4.81534
0.281608	4.84971	3.45521e-07	4.84971
0.282799	4.88077	2.96053e-07	4.88076
0.28399	4.90843	2.53482e-07	4.90843
0.285181	4.93265	2.16874e-07	4.93265
0.286372	4.95337	1.85418e-07	4.95337
0.287563	4.97056	1.58408e-07	4.97056
0.288754	4.98416	1.35234e-07	4.98416
0.289945	4.99415	1.15366e-07	4.99415
0.291136	5.00051	9.83456e-08	5.00051
0.292327	5.00322	8.37748e-08	5.00322
0.293517	5.00228	7.13107e-08	5.00228
0.294708	4.99769	6.06568e-08	4.99769
0.295899	4.98947	5.15569e-08	4.98947
0.29709	4.97762	4.37902e-08	4.97762
0.298281	4.96218	3.71664e-08	4.96218
0.299472	4.94317	3.15215e-08	4.94317
0.300663	4.92065	2.67144e-08	4.92065
0.301854	4.89465	2.26239e-08	4.89465
0.303045	4.86524	1.91458e-08	4.86524
0.304236	4.83247	1.61906e-08	4.83247
0.305426	4.79643	1.36815e-08	4.79643
0.306617	4.75718	1.15528e-08	4.75718
0.307808	4.7148	9.7482e-09	4.7148
0.308999	4.6694	8.21948e-09	4.6694
0.31019	4.62106	6.92544e-09	4.62106
0.311381	4.56988	5.83087e-09	4.56988
0.312572	4.51597	4.90572e-09	4.51597
0.313763	4.45944	4.12434e-09	4.45944
0.314954	4.4004	3.46489e-09	4.4004
0.316145	4.33898	2.90876e-09	4.33898
0.317335	4.27529	2.44011e-09	4.27529
0.318526	4.20946	2.04547e-09	4.20946
0.319717	4.14162	1.7134e-09	4.14162
0.320908	4.07191	1.4342e-09	4.07191
0.322099	4.00044	1.19962e-09	4.00044
0.32329	3.92736	1.00267e-09	3.92736
0.324481	3.8528	8.37447e-10	3.8528
0.325672	3.7769	6.98939e-10	3.7769
0.326863	3.6998	5.82913e-10	3.6998
0.328054	3.62162	4.85793e-10	3.62162
0.329244	3.54251	4.04559e-10	3.54251
0.330435	3.46259	3.36664e-10	3.46259
0.331626	3.38201	2.79958e-10	3.38201
0.332817	3.3009	2.32634e-10	3.3009
0.334008	3.21938	1.93168e-10	3.21938
0.335199	3.13758	1.60281e-10	3.13758
0.33639	3.05563	1.32895e-10	3.05563
0.337581	2.97365	1.10109e-10	2.97365
0.338772	2.89175	9.11624e-11	2.89175
0.339963	2.81006	7.54211e-11	2.81006
0.341153	2.72869	6.23525e-11	2.72869
0.342344	2.64773	5.15107e-11	2.64773
0.343535	2.56731	4.2523e-11	2.56731
0.344726	2.48751	3.50779e-11	2.48751
0.345917	2.40843	2.89152e-11	2.40843
0.347108	2.33017	2.38178e-11	2.33017
0.348299	2.2528	1.96047e-11	2.2528
0.34949	2.17641	1.6125e-11	2.17641
0.350681	2.10108	1.32533e-11	2.10108
0.351872	2.02688	1.08851e-11	2.02688
0.353062	1.95386	8.93352e-12	1.95386
0.354253	1.88211	7.32649e-12	1.88211
0.355444	1.81167	6.00416e-12	1.81167
0.356635	1.74259	4.9169e-12	1.74259
0.357826	1.67492	4.02359e-12	1.67492
0.359017	1.60871	3.29017e-12	1.60871
0.360208	1.54398	2.68848e-12	1.54398
0.361399	1.48078	2.19522e-12	1.48078
0.36259	1.41913	1.79115e-12	1.41913
0.363781	1.35905	1.46039e-12	1.35905
0.364971	1.30057	1.18984e-12	1.30057
0.366162	1.24369	9.68707e-13	1.24369
0.367353	1.18844	7.88095e-13	1.18844
0.368544	1.13481	6.4069e-13	1.13481
0.369735	1.08281	5.20475e-13	1.08281
0.370926	1.03244	4.22508e-13	1.03244
0.372117	0.983692	3.4273e-13	0.983692
0.373308	0.936563	2.77814e-13	0.936563
0.374499	0.891042	2.25028e-13	0.891042
0.37569	0.847115	1.8214e-13	0.847115
0.37688	0.804765	1.47317e-13	0.804765
0.378071	0.763975	1.19066e-13	0.763975
0.379262	0.724723	9.61618e-14	0.724723
0.380453	0.686987	7.76071e-14	0.686987
0.381644	0.650739	6.25869e-14	0.650739
0.382835	0.615955	5.04369e-14	0.615955
0.384026	0.582605	4.06159e-14	0.582605
0.385217	0.550658	3.26833e-14	0.550658
0.386408	0.520083	2.62809e-14	0.520083
0.387599	0.490847	2.11172e-14	0.490847
0.388789	0.462917	1.69557e-14	0.462917
0.38998	0.436258	1.36044e-14	0.436258
0.391171	0.410833	1.09075e-14	0.410833
0.392362	0.386609	8.73883e-15	0.386609
0.393553	0.363547	6.99624e-15	0.363547
0.394744	0.341611	5.59705e-15	0.341611
0.395935	0.320765	4.47442e-15	0.320765
0.397126	0.300971	3.57435e-15	0.300971
0.398317	0.282192	2.85326e-15	0.282192
0.399508	0.264392	2.27597e-15	0.264392
0.400698	0.247534	1.81416e-15	0.247534
0.401889	0.231582	1.445e-15	0.231582
0.40308	0.2165	1.15012e-15	0.2165
0.404271	0.202252	9.1475e-16	0.202252
0.405462	0.188804	7.27016e-16	0.188804
0.406653	0.176122	5.77389e-16	0.176122
0.407844	0.164171	4.58221e-16	0.164171
0.409035	0.15292	3.63384e-16	0.15292
0.410226	0.142336	2.87964e-16	0.142336
0.411417	0.132388	2.28032e-16	0.132388
0.412607	0.123045	1.80441e-16	0.123045
0.413798	0.114278	1.42678e-16	0.114278
0.414989	0.106059	1.12736e-16	0.106059
0.41618	0.0983584	8.90122e-17	0.0983584
0.417371	0.0911506	7.02297e-17	0.0911506
0.418562	0.0844094	5.537e-17	0.0844094
0.419753	0.0781097	4.36226e-17	0.0781097
0.420944	0.0722275	3.43425e-17	0.0722275
0.422135	0.0667394	2.70169e-17	0.0667394
0.423326	0.0616234	2.12384e-17	0.0616234
0.424516	0.056858	1.66836e-17	0.056858
0.425707	0.0524229	1.30961e-17	0.0524229
0.426898	0.0482984	1.02725e-17	0.0482984
0.428089	0.044466	8.05183e-18	0.044466
0.42928	0.0409078	6.3066e-18	0.0409078
0.430471	0.0376069	4.93605e-18	0.0376069
0.431662	0.0345471	3.86052e-18	0.0345471
0.432853	0.0317131	3.01714e-18	0.0317131
0.434044	0.0290903	2.35629e-18	0.0290903
0.435235	0.026665	1.83884e-18	0.026665
0.436425	0.024424	1.43398e-18	0.024424
0.437616	0.0223551	1.11744e-18	0.0223551
0.438807	0.0204464	8.70141e-19	0.0204464
0.439998	0.0186871	6.77076e-19	0.0186871
0.441189	0.0170667	5.26463e-19	0.0170667
0.44238	0.0155755	4.09055e-19	0.0155755
0.443571	0.0142041	3.17598e-19	0.0142041
0.444762	0.0129441	2.4641e-19	0.0129441
0.445953	0.0117872	1.91038e-19	0.0117872
0.447144	0.0107259	1.48001e-19	0.0107259
0.448334	0.00975303	1.14576e-19	0.00975303
0.449525	0.00886193	8.86351e-20	0.00886193
0.450716	0.00804637	6.85173e-20	0.00804637
0.451907	0.00730053	5.2927e-20	0.00730053
0.453098	0.00661899	4.08543e-20	0.00661899
0.454289	0.0059967	3.15124e-20	0.0059967
0.45548	0.00542895	2.42889e-20	0.00542895
0.456671	0.00491137	1.87076e-20	0.00491137
0.457862	0.00443989	1.43982e-20	0.00443989
0.459053	0.00401074	1.10735e-20	0.00401074
0.460243	0.00362043	8.51026e-21	0.00362043
0.461434	0.00326572	6.53558e-21	0.00326572
0.462625	0.00294361	5.01543e-21	0.00294361
0.463816	0.00265133	3.84606e-21	0.00265133
0.465007	0.00238634	2.94717e-21	0.00238634
0.466198	0.00214626	2.25673e-21	0.00214626
0.467389	0.00192892	1.72677e-21	0.00192892
0.46858	0.00173233	1.32031e-21	0.00173233
0.469771	0.00155464	1.00878e-21	0.00155464
0.470962	0.00139416	7.70196e-22	0.00139416
0.472152	0.00124933	5.8761e-22	0.00124933
0.473343	0.00111873	4.47982e-22	0.00111873
0.474534	0.00100105	3.41283e-22	0.00100105
0.475725	0.000895101	2.59807e-22	0.000895101
0.476916	0.000799777	1.97638e-22	0.000799777
0.478107	0.000714084	1.50236e-22	0.000714084
0.479298	0.000637107	1.1412e-22	0.000637107
0.480489	0.000568013	8.66222e-23	0.000568013
0.48168	0.000506043	6.57024e-23	0.000506043
0.482871	0.000450505	4.97985e-23	0.000450505
0.484061	0.000400769	3.77167e-23	0.000400769
0.485252	0.000356264	2.85453e-23	0.000356264
0.486443	0.00031647	2.15883e-23	0.00031647
0.487634	0.000280916	1.63149e-23	0.000280916
0.488825	0.000249175	1.23207e-23	0.000249175
0.490016	0.000220858	9.29753e-24	0.000220858
0.491207	0.000195617	7.01105e-24	0.000195617
0.492398	0.000173134	5.28302e-24	0.000173134
0.493589	0.000153123	3.97799e-24	0.000153123
0.49478	0.000135327	2.99315e-24	0.000135327
0.49597	0.000119511	2.25048e-24	0.000119511
0.497161	0.000105467	1.69086e-24	0.000105467
0.498352	9.3005e-05	1.26946e-24	9.3005e-05
0.499543	8.19559e-05	9.52394e-25	8.19559e-05
0.500734	7.21667e-05	7.13996e-25	7.21667e-05
0.501925	6.35004e-05	5.34883e-25	6.35004e-05
0.503116	5.58341e-05	4.00409e-25	5.58341e-05
0.504307	4.90574e-05	2.99525e-25	4.90574e-05
0.505498	4.30718e-05	2.23895e-25	4.30718e-05
0.506689	3.7789e-05	1.67239e-25	3.7789e-05
0.507879	3.31299e-05	1.24829e-25	3.31299e-05
0.50907	2.9024e-05	9.31056e-26	2.9024e-05
0.510261	2.54084e-05	6.93936e-26	2.54084e-05
0.511452	2.2227e-05	5.16828e-26	2.2227e-05
0.512643	1.94298e-05	3.8464e-26	1.94298e-05
0.513834	1.69722e-05	2.86053e-26	1.69722e-05
0.515025	1.48146e-05	2.1258e-26	1.48146e-05
0.516216	1.29219e-05	1.57863e-26	1.29219e-05
0.517407	1.12627e-05	1.17144e-26	1.12627e-05
0.518598	9.80944e-06	8.68652e-27	9.80944e-06
0.519788	8.53746e-06	6.43655e-27	8.53746e-06
0.520979	7.42499e-06	4.76588e-27	7.42499e-06
0.52217	6.45277e-06	3.52628e-27	6.45277e-06
0.523361	5.60376e-06	2.60719e-27	5.60376e-06
0.524552	4.86291e-06	1.92625e-27	4.86291e-06
0.525743	4.21692e-06	1.42211e-27	4.21692e-06
0.526934	3.65407e-06	1.04915e-27	3.65407e-06
0.528125	3.16404e-06	7.7344e-28	3.16404e-06
0.529316	2.73773e-06	5.69767e-28	2.73773e-06
0.530507	2.36713e-06	4.19422e-28	2.36713e-06
0.531697	2.0452e-06	3.08524e-28	2.0452e-06
0.532888	1.76576e-06	2.26782e-28	1.76576e-06
0.534079	1.5234e-06	1.66576e-28	1.5234e-06
0.53527	1.31334e-06	1.22264e-28	1.31334e-06
0.536461	1.13141e-06	8.96739e-29	1.13141e-06
0.537652	9.73982e-07	6.57231e-29	9.73982e-07
0.538843	8.37843e-07	4.81341e-29	8.37843e-07
0.540034	7.20208e-07	3.52266e-29	7.20208e-07
0.541225	6.18637e-07	2.57615e-29	6.18637e-07
0.542416	5.31003e-07	1.88259e-29	5.31003e-07
0.543606	4.5545e-07	1.37474e-29	4.5545e-07
0.544797	3.90362e-07	1.00316e-29	3.90362e-07
0.545988	3.34331e-07	7.31482e-30	3.34331e-07
0.547179	2.86134e-07	5.3299e-30	2.86134e-07
0.54837	2.44707e-07	3.88077e-30	2.44707e-07
0.549561	2.09124e-07	2.82358e-30	2.09124e-07
0.550752	1.78586e-07	2.05288e-30	1.78586e-07
0.551943	1.52395e-07	1.49146e-30	1.52395e-07
0.553134	1.29951e-07	1.08279e-30	1.29951e-07
0.554325	1.10731e-07	7.85517e-31	1.10731e-07
0.555515	9.42851e-08	5.69446e-31	9.42851e-08
0.556706	8.02231e-08	4.12507e-31	8.02231e-08
0.557897	6.82086e-08	2.98603e-31	6.82086e-08
0.559088	5.79511e-08	2.15993e-31	5.79511e-08
0.560279	4.92002e-08	1.56123e-31	4.92002e-08
0.56147	4.17403e-08	1.12766e-31	4.17403e-08
0.562661	3.53857e-08	8.13905e-32	3.53857e-08
0.563852	2.99766e-08	5.87017e-32	2.99766e-08
0.565043	2.53758e-08	4.23069e-32	2.53758e-08
0.566234	2.14654e-08	3.04687e-32	2.14654e-08
0.567424	1.81444e-08	2.19271e-32	1.81444e-08
0.568615	1.5326e-08	1.57685e-32	1.5326e-08
0.569806	1.2936e-08	1.13314e-32	1.2936e-08
0.570997	1.09107e-08	8.13687e-33	1.09107e-08
0.572188	9.19574e-09	5.83869e-33	9.19574e-09
0.573379	7.74471e-09	4.18655e-33	7.74471e-09
0.57457	6.51788e-09	2.99972e-33	6.51788e-09
0.575761	5.48139e-09	2.14777e-33	5.48139e-09
0.576952	4.60636e-09	1.53666e-33	4.60636e-09
0.578143	3.86819e-09	1.09863e-33	3.86819e-09
0.579333	3.24594e-09	7.84887e-34	3.24594e-09
0.580524	2.72181e-09	5.60333e-34	2.72181e-09
0.581715	2.28064e-09	3.99731e-34	2.28064e-09
0.582906	1.90958e-09	2.84953e-34	1.90958e-09
0.584097	1.59773e-09	2.02984e-34	1.59773e-09
0.585288	1.33583e-09	1.44488e-34	1.33583e-09
0.586479	1.11605e-09	1.02775e-34	1.11605e-09
0.58767	9.31745e-10	7.30504e-35	9.31745e-10
0.588861	7.77309e-10	5.18851e-35	7.77309e-10
0.590052	6.47998e-10	3.68252e-35	6.47998e-10
0.591242	5.39805e-10	2.61175e-35	5.39805e-10
0.592433	4.49348e-10	1.85097e-35	4.49348e-10
0.593624	3.73776e-10	1.31085e-35	3.73776e-10
0.594815	3.10687e-10	9.27655e-36	3.10687e-10
0.596006	2.58059e-10	6.56e-36	2.58059e-10
0.597197	2.14189e-10	4.63559e-36	2.14189e-10
0.598388	1.77647e-10	3.27332e-36	1.77647e-10
0.599579	1.47232e-10	2.3097e-36	1.47232e-10
0.60077	1.21935e-10	1.62856e-36	1.21935e-10
0.601961	1.00911e-10	1.14746e-36	1.00911e-10
0.603151	8.34508e-11	8.07891e-37	8.34508e-11
0.604342	6.89614e-11	5.68396e-37	6.89614e-11
0.605533	5.69462e-11	3.99607e-37	5.69462e-11
0.606724	4.69901e-11	2.80736e-37	4.69901e-11
0.607915	3.87464e-11	1.97081e-37	3.87464e-11
0.609106	3.19256e-11	1.38253e-37	3.19256e-11
0.610297	2.62863e-11	9.69145e-38	2.62863e-11
0.611488	2.16273e-11	6.78868e-38	2.16273e-11
0.612679	1.77811e-11	4.75187e-38	1.77811e-11
0.61387	1.46083e-11	3.32374e-38	1.46083e-11
0.61506	1.19928e-11	2.32312e-38	1.19928e-11
0.616251	9.83846e-12	1.62256e-38	9.83846e-12
0.617442	8.06521e-12	1.13243e-38	8.06521e-12
0.618633	6.60674e-12	7.8978e-39	6.60674e-12
0.619824	5.40806e-12	5.50406e-39	5.40806e-12
0.621015	4.42363e-12	3.83304e-39	4.42363e-12
0.622206	3.61576e-12	2.66739e-39	3.61576e-12
0.623397	2.95327e-12	1.85487e-39	2.95327e-12
0.624588	2.4104e-12	1.28891e-39	2.4104e-12
0.625779	1.96589e-12	8.94982e-40	1.96589e-12
0.626969	1.60218e-12	6.20997e-40	1.60218e-12
0.62816	1.30481e-12	4.30574e-40	1.30481e-12
0.629351	1.06185e-12	2.98324e-40	1.06185e-12
0.630542	8.63506e-13	2.06544e-40	8.63506e-13
0.631733	7.01697e-13	1.42896e-40	7.01697e-13
0.632924	5.69792e-13	9.87893e-41	5.69792e-13
0.634115	4.62346e-13	6.82469e-41	4.62346e-13
0.635306	3.74887e-13	4.71128e-41	3.74887e-13
0.636497	3.0375e-13	3.24996e-41	3.0375e-13
0.637688	2.45932e-13	2.24027e-41	2.45932e-13
0.638878	1.98974e-13	1.54314e-41	1.98974e-13
0.640069	1.60865e-13	1.06217e-41	1.60865e-13
0.64126	1.2996e-13	7.30572e-42	1.2996e-13
0.642451	1.04916e-13	5.02131e-42	1.04916e-13
0.643642	8.4636e-14	3.44869e-42	8.4636e-14
0.644833	6.82264e-14	2.36687e-42	6.82264e-14
0.646024	5.49581e-14	1.62322e-42	5.49581e-14
0.647215	4.4238e-14	1.1124e-42	4.4238e-14
0.648406	3.55829e-14	7.61782e-43	3.55829e-14
0.649597	2.86002e-14	5.21294e-43	2.86002e-14
0.650787	2.29711e-14	3.56465e-43	2.29711e-14
0.651978	1.84364e-14	2.43576e-43	1.84364e-14
0.653169	1.47861e-14	1.66317e-43	1.47861e-14
0.65436	1.18499e-14	1.1348e-43	1.18499e-14
0.655551	9.48984e-15	7.73723e-44	9.48984e-15
0.656742	7.59426e-15	5.27151e-44	7.59426e-15
0.657933	6.07289e-15	3.58895e-44	6.07289e-15
0.659124	4.85275e-15	2.44165e-44	4.85275e-15
0.660315	3.87493e-15	1.6599e-44	3.87493e-15
0.661506	3.09188e-15	1.12762e-44	3.09188e-15
0.662696	2.46527e-15	7.65469e-45	2.46527e-15
0.663887	1.96421e-15	5.19248e-45	1.96421e-15
0.665078	1.56385e-15	3.5197e-45	1.56385e-15
0.666269	1.24419e-15	2.38407e-45	1.24419e-15
0.66746	9.89145e-16	1.61367e-45	9.89145e-16
0.668651	7.85808e-16	1.09143e-45	7.85808e-16
0.669842	6.23815e-16	7.37661e-46	6.23815e-16
0.671033	4.94856e-16	4.98198e-46	4.94856e-16
0.672224	3.92269e-16	3.36225e-46	3.92269e-16
0.673415	3.10722e-16	2.26747e-46	3.10722e-16
0.674605	2.45948e-16	1.52804e-46	2.45948e-16
0.675796	1.94535e-16	1.02899e-46	1.94535e-16
0.676987	1.53757e-16	6.92426e-47	1.53757e-16
0.678178	1.21438e-16	4.65604e-47	1.21438e-16
0.679369	9.58427e-17	3.12855e-47	9.58427e-17
0.68056	7.55867e-17	2.10064e-47	7.55867e-17
0.681751	5.95682e-17	1.40943e-47	5.95682e-17
0.682942	4.69102e-17	9.44972e-48	4.69102e-17
0.684133	3.69149e-17	6.33107e-48	3.69149e-17
0.685324	2.90282e-17	4.23856e-48	2.90282e-17
0.686514	2.28098e-17	2.83558e-48	2.28098e-17
0.687705	1.79104e-17	1.89561e-48	1.79104e-17
0.688896	1.40531e-17	1.26631e-48	1.40531e-17
0.690087	1.10185e-17	8.45302e-49	1.10185e-17
0.691278	8.63288e-18	5.63855e-49	8.63288e-18
0.692469	6.75884e-18	3.75843e-49	6.75884e-18
0.69366	5.28775e-18	2.50339e-49	5.28775e-18
0.694851	4.13383e-18	1.66622e-49	4.13383e-18
0.696042	3.22937e-18	1.10821e-49	3.22937e-18
0.697233	2.52096e-18	7.36533e-50	2.52096e-18
0.698423	1.96651e-18	4.89154e-50	1.96651e-18
0.699614	1.53289e-18	3.24625e-50	1.53289e-18
0.700805	1.19401e-18	2.15279e-50	1.19401e-18
0.701996	9.29368e-19	1.42661e-50	9.29368e-19
0.703187	7.22854e-19	9.44693e-51	7.22854e-19
0.704378	5.61819e-19	6.25114e-51	5.61819e-19
0.705569	4.3634e-19	4.13343e-51	4.3634e-19
0.70676	3.38639e-19	2.73115e-51	3.38639e-19
0.707951	2.62622e-19	1.80328e-51	2.62622e-19
0.709142	2.03521e-19	1.18977e-51	2.03521e-19
0.710332	1.57605e-19	7.84417e-52	1.57605e-19
0.711523	1.21959e-19	5.1679e-52	1.21959e-19
0.712714	9.43062e-20	3.40223e-52	9.43062e-20
0.713905	7.28702e-20	2.23818e-52	7.28702e-20
0.715096	5.62656e-20	1.47133e-52	5.62656e-20
0.716287	4.34129e-20	9.66517e-53	4.34129e-20
0.717478	3.34716e-20	6.34441e-53	3.34716e-20
0.718669	2.5788e-20	4.16155e-53	2.5788e-20
0.71986	1.98538e-20	2.72774e-53	1.98538e-20
0.721051	1.52739e-20	1.78662e-53	1.52739e-20
0.722241	1.1742e-20	1.16936e-53	1.1742e-20
0.723432	9.02016e-21	7.64791e-54	9.02016e-21
0.724623	6.92422e-21	4.9983e-54	6.92422e-21
0.725814	5.31142e-21	3.26426e-54	5.31142e-21
0.727005	4.0713e-21	2.13024e-54	4.0713e-21
0.728196	3.11845e-21	1.38918e-54	3.11845e-21
0.729387	2.38686e-21	9.05251e-55	2.38686e-21
0.730578	1.82557e-21	5.89472e-55	1.82557e-21
0.731769	1.39525e-21	3.83566e-55	1.39525e-21
0.73296	1.06559e-21	2.49402e-55	1.06559e-21
0.73415	8.13223e-22	1.62048e-55	8.13223e-22
0.735341	6.20173e-22	1.05213e-55	6.20173e-22
0.736532	4.72606e-22	6.82619e-56	4.72606e-22
0.737723	3.59889e-22	4.42558e-56	3.59889e-22
0.738914	2.73855e-22	2.86712e-56	2.73855e-22
0.740105	2.08236e-22	1.85611e-56	2.08236e-22
0.741296	1.58225e-22	1.20073e-56	1.58225e-22
0.742487	1.20136e-22	7.76191e-57	1.20136e-22
0.743678	9.11505e-23	5.0139e-57	9.11505e-23
0.744869	6.91076e-23	3.23642e-57	6.91076e-23
0.746059	5.23572e-23	2.08756e-57	5.23572e-23
0.74725	3.96378e-23	1.34553e-57	3.96378e-23
0.748441	2.99865e-23	8.66628e-58	2.99865e-23
0.749632	2.26686e-23	5.57769e-58	2.26686e-23
0.750823	1.7124e-23	3.58723e-58	1.7124e-23
0.752014	1.29262e-23	2.3054e-58	1.29262e-23
0.753205	9.75032e-24	1.48053e-58	9.75032e-24
0.754396	7.34936e-24	9.50105e-59	7.34936e-24
0.755587	5.53559e-24	6.09268e-59	5.53559e-24
0.756778	4.1664e-24	3.90416e-59	4.1664e-24
0.757968	3.13358e-24	2.49995e-59	3.13358e-24
0.759159	2.35507e-24	1.59962e-59	2.35507e-24
0.76035	1.76868e-24	1.02279e-59	1.76868e-24
0.761541	1.32733e-24	6.53486e-60	1.32733e-24
0.762732	9.95381e-25	4.17226e-60	9.95381e-25
0.763923	7.45906e-25	2.66188e-60	7.45906e-25
0.765114	5.5855e-25	1.69703e-60	5.5855e-25
0.766305	4.17948e-25	1.08112e-60	4.17948e-25
0.767496	3.12511e-25	6.88239e-61	3.12511e-25
0.768687	2.33503e-25	4.37813e-61	2.33503e-25
0.769877	1.74342e-25	2.78305e-61	1.74342e-25
0.771068	1.30075e-25	1.76781e-61	1.30075e-25
0.772259	9.69773e-26	1.12211e-61	9.69773e-26
0.77345	7.22485e-26	7.11731e-62	7.22485e-26
0.774641	5.37861e-26	4.51108e-62	5.37861e-26
0.775832	4.00124e-26	2.85711e-62	4.00124e-26
0.777023	2.97442e-26	1.80825e-62	2.97442e-26
0.778214	2.20949e-26	1.14359e-62	2.20949e-26
0.779405	1.64008e-26	7.22716e-63	1.64008e-26
0.780596	1.21653e-26	4.56401e-63	1.21653e-26
0.781786	9.017e-27	2.88011e-63	9.017e-27
0.782977	6.67858e-27	1.81616e-63	6.67858e-27
0.784168	4.94299e-27	1.14441e-63	4.94299e-27
0.785359	3.65576e-27	7.20598e-64	3.65576e-27
0.78655	2.70177e-27	4.53406e-64	2.70177e-27
0.787741	1.99528e-27	2.85078e-64	1.99528e-27
0.788932	1.47245e-27	1.79112e-64	1.47245e-27
0.790123	1.08583e-27	1.12452e-64	1.08583e-27
0.791314	8.00136e-28	7.05494e-65	8.00136e-28
0.792505	5.89183e-28	4.42285e-65	5.89183e-28
0.793695	4.3353e-28	2.77073e-65	4.3353e-28
0.794886	3.18766e-28	1.73448e-65	3.18766e-28
0.796077	2.34211e-28	1.08499e-65	2.34211e-28
0.797268	1.71959e-28	6.78216e-66	1.71959e-28
0.798459	1.26161e-28	4.23635e-66	1.26161e-28
0.79965	9.24932e-29	2.64423e-66	9.24932e-29
0.800841	6.77605e-29	1.64926e-66	6.77605e-29
0.802032	4.96051e-29	1.02793e-66	4.96051e-29
0.803223	3.62877e-29	6.40203e-67	3.62877e-29
0.804414	2.65262e-29	3.98434e-67	2.65262e-29
0.805604	1.93765e-29	2.47787e-67	1.93765e-29
0.806795	1.41435e-29	1.53987e-67	1.41435e-29
0.807986	1.03162e-29	9.56248e-68	1.03162e-29
0.809177	7.51916e-30	5.93391e-68	7.51916e-30
0.810368	5.47646e-30	3.67955e-68	5.47646e-30
0.811559	3.98578e-30	2.27998e-68	3.98578e-30
0.81275	2.89875e-30	1.41173e-68	2.89875e-30
0.813941	2.10664e-30	8.73481e-69	2.10664e-30
0.815132	1.52986e-30	5.40056e-69	1.52986e-30
0.816323	1.11019e-30	3.33663e-69	1.11019e-30
0.817513	8.05058e-31	2.05996e-69	8.05058e-31
0.818704	5.83363e-31	1.27085e-69	5.83363e-31
0.819895	4.22409e-31	7.8345e-70	4.22409e-31
0.821086	3.05641e-31	4.82627e-70	3.05641e-31
0.822277	2.2099e-31	2.97095e-70	2.2099e-31
0.823468	1.59667e-31	1.82752e-70	1.59667e-31
0.824659	1.15277e-31	1.12334e-70	1.15277e-31
0.82585	8.31671e-32	6.89991e-71	8.31671e-32
0.827041	5.99576e-32	4.23505e-71	5.99576e-32
0.828232	4.31936e-32	2.59751e-71	4.31936e-32
0.829422	3.10941e-32	1.59198e-71	3.10941e-32
0.830613	2.23676e-32	9.74995e-72	2.23676e-32
0.831804	1.60784e-32	5.96691e-72	1.60784e-32
0.832995	1.15492e-32	3.64905e-72	1.15492e-32
0.834186	8.28975e-33	2.22994e-72	8.28975e-33
0.835377	5.94586e-33	1.36172e-72	5.94586e-33
0.836568	4.26159e-33	8.30938e-73	4.26159e-33
0.837759	3.05218e-33	5.06676e-73	3.05218e-33
0.83895	2.1844e-33	3.08728e-73	2.1844e-33
0.840141	1.56221e-33	1.87977e-73	1.56221e-33
0.841331	1.11642e-33	1.14371e-73	1.11642e-33
0.842522	7.97256e-34	6.95359e-74	7.97256e-34
0.843713	5.68921e-34	4.2246e-74	5.68921e-34
0.844904	4.05685e-34	2.56476e-74	4.05685e-34
0.846095	2.89074e-34	1.55593e-74	2.89074e-34
0.847286	2.05832e-34	9.43224e-75	2.05832e-34
0.848477	1.46453e-34	5.71378e-75	1.46453e-34
0.849668	1.04128e-34	3.45872e-75	1.04128e-34
0.850859	7.39809e-35	2.09214e-75	7.39809e-35
0.85205	5.25236e-35	1.26459e-75	5.25236e-35
0.85324	3.72625e-35	7.63817e-76	3.72625e-35
0.854431	2.64164e-35	4.61013e-76	2.64164e-35
0.855622	1.87136e-35	2.78048e-76	1.87136e-35
0.856813	1.32472e-35	1.67575e-76	1.32472e-35
0.858004	9.37075e-36	1.00921e-76	9.37075e-36
0.859195	6.6238e-36	6.07349e-77	6.6238e-36
0.860386	4.67868e-36	3.65239e-77	4.67868e-36
0.861577	3.30234e-36	2.19482e-77	3.30234e-36
0.862768	2.32918e-36	1.31796e-77	2.32918e-36
0.863959	1.64161e-36	7.90844e-78	1.64161e-36
0.865149	1.15616e-36	4.742e-78	1.15616e-36
0.86634	8.13668e-37	2.84129e-78	8.13668e-37
0.867531	5.72217e-37	1.70119e-78	5.72217e-37
0.868722	4.02122e-37	1.01782e-78	4.02122e-37
0.869913	2.82382e-37	6.08518e-79	2.82382e-37
0.871104	1.98153e-37	3.63546e-79	1.98153e-37
0.872295	1.38946e-37	2.17034e-79	1.38946e-37
0.873486	9.73586e-38	1.29473e-79	9.73586e-38
0.874677	6.81688e-38	7.71816e-80	6.81688e-38
0.875868	4.76958e-38	4.5976e-80	4.76958e-38
0.877058	3.33471e-38	2.73673e-80	3.33471e-38
0.878249	2.3298e-38	1.62785e-80	2.3298e-38
0.87944	1.62653e-38	9.67567e-81	1.62653e-38
0.880631	1.13472e-38	5.74686e-81	1.13472e-38
0.881822	7.91039e-39	3.41085e-81	7.91039e-39
0.883013	5.51049e-39	2.02292e-81	5.51049e-39
0.884204	3.83589e-39	1.19888e-81	3.83589e-39
0.885395	2.66824e-39	7.09999e-82	2.66824e-39
0.886586	1.85467e-39	4.20167e-82	1.85467e-39
0.887777	1.28822e-39	2.48467e-82	1.28822e-39
0.888967	8.94123e-40	1.46825e-82	8.94123e-40
0.890158	6.20137e-40	8.66986e-83	6.20137e-40
0.891349	4.29795e-40	5.11574e-83	4.29795e-40
0.89254	2.97658e-40	3.01639e-83	2.97658e-40
0.893731	2.05995e-40	1.77725e-83	2.05995e-40
0.894922	1.42455e-40	1.04639e-83	1.42455e-40
0.896113	9.84428e-41	6.15634e-84	9.84428e-41
0.897304	6.79786e-41	3.61938e-84	6.79786e-41
0.898495	4.69076e-41	2.12632e-84	4.69076e-41
0.899686	3.23443e-41	1.24826e-84	3.23443e-41
0.900876	2.22861e-41	7.32259e-85	2.22861e-41
0.902067	1.53446e-41	4.29247e-85	1.53446e-41
0.903258	1.05574e-41	2.51439e-85	1.05574e-41
0.904449	7.25845e-42	1.47178e-85	7.25845e-42
0.90564	4.9867e-42	8.60863e-86	4.9867e-42
0.906831	3.42346e-42	5.03163e-86	3.42346e-42
0.908022	2.34855e-42	2.93878e-86	2.34855e-42
0.909213	1.60997e-42	1.71517e-86	1.60997e-42
0.910404	1.10286e-42	1.0003e-86	1.10286e-42
0.911595	7.54923e-43	5.82959e-87	7.54923e-43
0.912785	5.1638e-43	3.39491e-87	5.1638e-43
0.913976	3.52955e-43	1.97561e-87	3.52955e-43
0.915167	2.41075e-43	1.14883e-87	2.41075e-43
0.916358	1.64539e-43	6.67567e-88	1.64539e-43
0.917549	1.12219e-43	3.87629e-88	1.12219e-43
0.91874	7.64801e-44	2.24916e-88	7.64801e-44
0.919931	5.20851e-44	1.30409e-88	5.20851e-44
0.921122	3.54455e-44	7.55578e-89	3.54455e-44
0.922313	2.41041e-44	4.37454e-89	2.41041e-44
0.923504	1.63797e-44	2.53087e-89	1.63797e-44
0.924694	1.11225e-44	1.46315e-89	1.11225e-44
0.925885	7.54713e-45	8.45262e-90	7.54713e-45
0.927076	5.11734e-45	4.87951e-90	5.11734e-45
0.928267	3.46729e-45	2.81478e-90	3.46729e-45
0.929458	2.34757e-45	1.62254e-90	2.34757e-45
0.930649	1.58829e-45	9.34611e-91	1.58829e-45
0.93184	1.0738e-45	5.37958e-91	1.0738e-45
0.933031	7.25441e-46	3.0942e-91	7.25441e-46
0.934222	4.89737e-46	1.77841e-91	4.89737e-46
0.935413	3.30374e-46	1.02141e-91	3.30374e-46
0.936603	2.22706e-46	5.86202e-92	2.22706e-46
0.937794	1.50018e-46	3.36186e-92	1.50018e-46
0.938985	1.0098e-46	1.92661e-92	1.0098e-46
0.940176	6.79219e-47	1.1033e-92	6.79219e-47
0.941367	4.56529e-47	6.31356e-93	4.56529e-47
0.942558	3.06626e-47	3.61026e-93	3.06626e-47
0.943749	2.05794e-47	2.06293e-93	2.05794e-47
0.94494	1.3802e-47	1.17792e-93	1.3802e-47
0.946131	9.24978e-48	6.72092e-94	9.24978e-48
0.947322	6.19447e-48	3.83199e-94	6.19447e-48
0.948512	4.14534e-48	2.18325e-94	4.14534e-48
0.949703	2.77204e-48	1.24298e-94	2.77204e-48
0.950894	1.85235e-48	7.07149e-95	1.85235e-48
0.952085	1.23688e-48	4.02012e-95	1.23688e-48
0.953276	8.25307e-49	2.28376e-95	8.25307e-49
0.954467	5.50283e-49	1.29641e-95	5.50283e-49
0.955658	3.66641e-49	7.35395e-96	3.66641e-49
0.956849	2.44105e-49	4.16851e-96	2.44105e-49
0.95804	1.62404e-49	2.36115e-96	1.62404e-49
0.959231	1.07969e-49	1.33644e-96	1.07969e-49
0.960421	7.17276e-50	7.55889e-97	7.17276e-50
0.961612	4.76163e-50	4.27218e-97	4.76163e-50
0.962803	3.15869e-50	2.41282e-97	3.15869e-50
0.963994	2.09383e-50	1.3617e-97	2.09383e-50
0.965185	1.38695e-50	7.67932e-98	1.38695e-50
0.966376	9.18039e-51	4.3276e-98	9.18039e-51
0.967567	6.07218e-51	2.43699e-98	6.07218e-51
0.968758	4.01339e-51	1.37133e-98	4.01339e-51
0.969949	2.65071e-51	7.71109e-99	2.65071e-51
0.97114	1.74942e-51	4.33283e-99	1.74942e-51
0.97233	1.15375e-51	2.43282e-99	1.15375e-51
0.973521	7.60342e-52	1.365e-99	7.60342e-52
0.974712	5.00715e-52	7.65308e-100	5.00715e-52
0.975903	3.295e-52	4.28769e-100	3.295e-52
0.977094	2.16672e-52	2.40046e-100	2.16672e-52
0.978285	1.42375e-52	1.34291e-100	1.42375e-52
0.979476	9.34861e-53	7.5073e-101	9.34861e-53
0.980667	6.134e-53	4.19376e-101	6.134e-53
0.981858	4.02183e-53	2.34102e-101	4.02183e-53
0.983049	2.63503e-53	1.30584e-101	2.63503e-53
0.984239	1.72517e-53	7.2788e-102	1.72517e-53
0.98543	1.12865e-53	4.05425e-102	1.12865e-53
0.986621	7.37856e-54	2.25655e-102	7.37856e-54
0.987812	4.82021e-54	1.25505e-102	4.82021e-54
0.989003	3.14661e-54	6.9753e-103	3.14661e-54
0.990194	2.0526e-54	3.87388e-103	2.0526e-54
0.991385	1.33797e-54	2.14987e-103	1.33797e-54
0.992576	8.71513e-55	1.19223e-103	8.71513e-55
0.993767	5.67261e-55	6.60684e-104	5.67261e-55
0.994958	3.68957e-55	3.65855e-104	3.68957e-55
0.996148	2.39801e-55	2.02445e-104	2.39801e-55
0.997339	1.55743e-55	1.11941e-104	1.55743e-55
0.99853	1.01077e-55	6.18518e-105	1.01077e-55
0.999721	6.55503e-56	3.41507e-105	6.55503e-56
1.00091	4.24797e-56	1.88421e-105	4.24797e-56
1.0021	2.75088e-56	1.03882e-105	2.75088e-56
1.00329	1.7801e-56	5.72319e-106	1.7801e-56
1.00448	1.15107e-56	3.15077e-106	1.15107e-56
1.00568	7.43773e-57	1.73332e-106	7.43773e-57
1.00687	4.80245e-57	9.52849e-107	4.80245e-57
1.00806	3.09861e-57	5.23422e-107	3.09861e-57
1.00925	1.99782e-57	2.87318e-107	1.99782e-57
1.01044	1.28714e-57	1.576e-107	1.28714e-57
1.01163	8.28668e-58	8.63841e-108	8.28668e-58
1.01282	5.33111e-58	4.73144e-108	5.33111e-58
1.01401	3.42719e-58	2.58962e-108	3.42719e-58
1.0152	2.20161e-58	1.41632e-108	2.20161e-58
1.01639	1.41327e-58	7.74053e-109	1.41327e-58
1.01758	9.06558e-59	4.2273e-109	9.06558e-59
1.01878	5.81095e-59	2.30695e-109	5.81095e-59
1.01997	3.72205e-59	1.25804e-109	3.72205e-59
1.02116	2.38232e-59	6.85545e-110	2.38232e-59
1.02235	1.5237e-59	3.73301e-110	1.5237e-59
1.02354	9.73833e-60	2.03126e-110	9.73833e-60
1.02473	6.21944e-60	1.10447e-110	6.21944e-60
1.02592	3.96918e-60	6.00106e-111	3.96918e-60
1.02711	2.53124e-60	3.25824e-111	2.53124e-60
1.0283	1.61306e-60	1.76776e-111	1.61306e-60
1.02949	1.02718e-60	9.58393e-112	1.02718e-60
1.03068	6.53627e-61	5.19216e-112	6.53627e-61
1.03188	4.15618e-61	2.81084e-112	4.15618e-61
1.03307	2.64084e-61	1.52057e-112	2.64084e-61
1.03426	1.67677e-61	8.21977e-113	1.67677e-61
1.03545	1.06386e-61	4.44013e-113	1.06386e-61
1.03664	6.74501e-62	2.39671e-113	6.74501e-62
1.03783	4.27329e-62	1.29276e-113	4.27329e-62
1.03902	2.70536e-62	6.96792e-114	2.70536e-62
1.04021	1.71147e-62	3.75294e-114	1.71147e-62
1.0414	1.08193e-62	2.01987e-114	1.08193e-62
1.04259	6.83455e-63	1.08632e-114	6.83455e-63
1.04378	4.31424e-63	5.83813e-115	4.31424e-63
1.04498	2.72133e-63	3.13527e-115	2.72133e-63
1.04617	1.71531e-63	1.68251e-115	1.71531e-63
1.04736	1.0804e-63	9.02243e-116	1.0804e-63
1.04855	6.80005e-64	4.83474e-116	6.80005e-64
1.04974	4.27682e-64	2.58884e-116	4.27682e-64
1.05093	2.6879e-64	1.38522e-116	2.6879e-64
1.05212	1.68806e-64	7.40659e-117	1.68806e-64
1.05331	1.05937e-64	3.9573e-117	1.05937e-64
1.0545	6.64337e-65	2.11282e-117	6.64337e-65
1.05569	4.16306e-65	1.12722e-117	4.16306e-65
1.05688	2.60687e-65	6.00953e-118	2.60687e-65
1.05808	1.63121e-65	3.2015e-118	1.63121e-65
1.05927	1.01996e-65	1.70431e-118	1.01996e-65
1.06046	6.37293e-66	9.06626e-119	6.37293e-66
1.06165	3.97904e-66	4.81937e-119	3.97904e-66
1.06284	2.48256e-66	2.55997e-119	2.48256e-66
1.06403	1.54777e-66	1.35882e-119	1.54777e-66
1.06522	9.64258e-67	7.20732e-120	9.64258e-67
1.06641	6.00294e-67	3.82003e-120	6.00294e-67
1.0676	3.73438e-67	2.02322e-120	3.73438e-67
1.06879	2.32143e-67	1.07079e-120	2.32143e-67
1.06998	1.44203e-67	5.663e-121	1.44203e-67
1.07118	8.95113e-68	2.99276e-121	8.95113e-68
1.07237	5.55218e-68	1.58045e-121	5.55218e-68
1.07356	3.44138e-68	8.34013e-122	3.44138e-68
1.07475	2.13149e-68	4.39792e-122	2.13149e-68
1.07594	1.31923e-68	2.31742e-122	1.31923e-68
1.07713	8.159e-69	1.22024e-122	8.159e-69
1.07832	5.0424e-69	6.42051e-123	5.0424e-69
1.07951	3.11402e-69	3.37579e-123	3.11402e-69
1.0807	1.92171e-69	1.77364e-123	1.92171e-69
1.08189	1.18505e-69	9.31189e-124	1.18505e-69
1.08308	7.30248e-70	4.88532e-124	7.30248e-70
1.08428	4.49662e-70	2.56113e-124	4.49662e-70
1.08547	2.76684e-70	1.34169e-124	2.76684e-70
1.08666	1.70124e-70	7.02357e-125	1.70124e-70
1.08785	1.04528e-70	3.67405e-125	1.04528e-70
1.08904	6.41769e-71	1.92051e-125	6.41769e-71
1.09023	3.93739e-71	1.00316e-125	3.93739e-71
1.09142	2.41392e-71	5.23607e-126	2.41392e-71
1.09261	1.47883e-71	2.73102e-126	1.47883e-71
1.0938	9.05312e-72	1.4234e-126	9.05312e-72
1.09499	5.5381e-72	7.41331e-127	5.5381e-72
1.09618	3.38537e-72	3.85816e-127	3.38537e-72
1.09737	2.06792e-72	2.00646e-127	2.06792e-72
1.09857	1.26225e-72	1.04272e-127	1.26225e-72
1.09976	7.69911e-73	5.41481e-128	7.69911e-73
1.10095	4.69265e-73	2.80985e-128	4.69265e-73
1.10214	2.8581e-73	1.45702e-128	2.8581e-73
1.10333	1.73949e-73	7.54975e-129	1.73949e-73
1.10452	1.05791e-73	3.90914e-129	1.05791e-73
1.10571	6.4292e-74	2.02262e-129	6.4292e-74
1.1069	3.90435e-74	1.04575e-129	3.90435e-74
1.10809	2.36932e-74	5.40289e-130	2.36932e-74
1.10928	1.43675e-74	2.78938e-130	1.43675e-74
1.11047	8.7061e-75	1.43904e-130	8.7061e-75
1.11167	5.27166e-75	7.41854e-131	5.27166e-75
1.11286	3.18974e-75	3.82163e-131	3.18974e-75
1.11405	1.92861e-75	1.96726e-131	1.92861e-75
1.11524	1.16525e-75	1.01195e-131	1.16525e-75
1.11643	7.03516e-76	5.20159e-132	7.03516e-76
1.11762	4.24437e-76	2.67176e-132	4.24437e-76
1.11881	2.55879e-76	1.37133e-132	2.55879e-76
1.12	1.54149e-76	7.03348e-133	1.54149e-76
1.12119	9.27957e-77	3.6048e-133	9.27957e-77
1.12238	5.58211e-77	1.84618e-133	5.58211e-77
1.12357	3.35546e-77	9.44826e-134	3.35546e-77
1.12477	2.01553e-77	4.83183e-134	2.01553e-77
1.12596	1.20979e-77	2.46919e-134	1.20979e-77
1.12715	7.25625e-78	1.2609e-134	7.25625e-78
1.12834	4.34909e-78	6.43411e-135	4.34909e-78
1.12953	2.60475e-78	3.2808e-135	2.60475e-78
1.13072	1.5589e-78	1.67169e-135	1.5589e-78
1.13191	9.32295e-79	8.51162e-136	9.32295e-79
1.1331	5.57149e-79	4.33065e-136	5.57149e-79
1.13429	3.32715e-79	2.20179e-136	3.32715e-79
1.13548	1.98543e-79	1.11862e-136	1.98543e-79
1.13667	1.18392e-79	5.67901e-137	1.18392e-79
1.13787	7.05459e-80	2.88101e-137	7.05459e-80
1.13906	4.20053e-80	1.4605e-137	4.20053e-80
1.14025	2.49931e-80	7.39841e-138	2.49931e-80
1.14144	1.486e-80	3.74507e-138	1.486e-80
1.14263	8.82877e-81	1.89437e-138	8.82877e-81
1.14382	5.24161e-81	9.57529e-139	5.24161e-81
1.14501	3.10965e-81	4.8364e-139	3.10965e-81
1.1462	1.8435e-81	2.44104e-139	1.8435e-81
1.14739	1.09208e-81	1.23115e-139	1.09208e-81
1.14858	6.46476e-82	6.20484e-140	6.46476e-82
1.14977	3.82412e-82	3.12488e-140	3.82412e-82
1.15097	2.26045e-82	1.5726e-140	2.26045e-82
1.15216	1.33518e-82	7.90836e-141	1.33518e-82
1.15335	7.88076e-83	3.97409e-141	7.88076e-83
1.15454	4.64814e-83	1.99559e-141	4.64814e-83
1.15573	2.73951e-83	1.00136e-141	2.73951e-83
1.15692	1.61343e-83	5.02099e-142	1.61343e-83
1.15811	9.49535e-84	2.51578e-142	9.49535e-84
1.1593	5.58411e-84	1.25962e-142	5.58411e-84
1.16049	3.28156e-84	6.30213e-143	3.28156e-84
1.16168	1.92703e-84	3.15079e-143	1.92703e-84
1.16287	1.13079e-84	1.57411e-143	1.13079e-84
1.16407	6.63066e-85	7.85836e-144	6.63066e-85
1.16526	3.88521e-85	3.92024e-144	3.88521e-85
1.16645	2.27487e-85	1.95424e-144	2.27487e-85
1.16764	1.33101e-85	9.73473e-145	1.33101e-85
1.16883	7.78193e-86	4.84567e-145	7.78193e-86
1.17002	4.5465e-86	2.41028e-145	4.5465e-86
1.17121	2.6543e-86	1.19802e-145	2.6543e-86
1.1724	1.54848e-86	5.95033e-146	1.54848e-86
1.17359	9.02703e-87	2.95327e-146	9.02703e-87
1.17478	5.25856e-87	1.4647e-146	5.25856e-87
1.17597	3.06106e-87	7.25898e-147	3.06106e-87
1.17717	1.78057e-87	3.5949e-147	1.78057e-87
1.17836	1.03498e-87	1.77902e-147	1.03498e-87
1.17955	6.01152e-88	8.79745e-148	6.01152e-88
1.18074	3.48916e-88	4.34727e-148	3.48916e-88
1.18193	2.02368e-88	2.14664e-148	2.02368e-88
1.18312	1.17285e-88	1.05922e-148	1.17285e-88
1.18431	6.7925e-89	5.22268e-149	6.7925e-89
1.1855	3.93096e-89	2.57327e-149	3.93096e-89
1.18669	2.27327e-89	1.26695e-149	2.27327e-89
1.18788	1.31367e-89	6.23328e-150	1.31367e-89
1.18907	7.58582e-90	3.06448e-150	7.58582e-90
1.19027	4.37727e-90	1.5055e-150	4.37727e-90
1.19146	2.52398e-90	7.39073e-151	2.52398e-90
1.19265	1.4543e-90	3.62557e-151	1.4543e-90
1.19384	8.37342e-91	1.77725e-151	8.37342e-91
1.19503	4.81765e-91	8.70571e-152	4.81765e-91
1.19622	2.76982e-91	4.26131e-152	2.76982e-91
1.19741	1.59129e-91	2.08432e-152	1.59129e-91
1.1986	9.13547e-92	1.01875e-152	9.13547e-92
1.19979	5.24077e-92	4.97572e-153	5.24077e-92
1.20098	3.0043e-92	2.42843e-153	3.0043e-92
1.20217	1.72097e-92	1.18435e-153	1.72097e-92
1.20337	9.85114e-93	5.77185e-154	9.85114e-93
1.20456	5.63486e-93	2.81083e-154	5.63486e-93
1.20575	3.22079e-93	1.36784e-154	3.22079e-93
1.20694	1.83961e-93	6.65153e-155	1.83961e-93
1.20813	1.04995e-93	3.23214e-155	1.04995e-93
1.20932	5.98823e-94	1.56943e-155	5.98823e-94
1.21051	3.41279e-94	7.61509e-156	3.41279e-94
1.2117	1.94359e-94	3.69226e-156	1.94359e-94
1.21289	1.10607e-94	1.78893e-156	1.10607e-94
1.21408	6.28986e-95	8.66114e-157	6.28986e-95
1.21527	3.57424e-95	4.19026e-157	3.57424e-95
1.21646	2.0296e-95	2.02577e-157	2.0296e-95
1.21766	1.15165e-95	9.78638e-158	1.15165e-95
1.21885	6.52998e-96	4.7243e-158	6.52998e-96
1.22004	3.69987e-96	2.27895e-158	3.69987e-96
1.22123	2.09481e-96	1.09854e-158	2.09481e-96
1.22242	1.18518e-96	5.29151e-159	1.18518e-96
1.22361	6.70054e-97	2.54699e-159	6.70054e-97
1.2248	3.78544e-97	1.22506e-159	3.78544e-97
1.22599	2.13701e-97	5.88802e-160	2.13701e-97
1.22718	1.20553e-97	2.82791e-160	1.20553e-97
1.22837	6.79572e-98	1.3572e-160	6.79572e-98
1.22956	3.82802e-98	6.50887e-161	3.82802e-98
1.23076	2.15475e-98	3.11925e-161	2.15475e-98
1.23195	1.212e-98	1.49375e-161	1.212e-98
1.23314	6.81223e-99	7.14807e-162	6.81223e-99
1.23433	3.82613e-99	3.41808e-162	3.82613e-99
1.23552	2.1474e-99	1.63327e-162	2.1474e-99
1.23671	1.20434e-99	7.79863e-163	1.20434e-99
1.2379	6.74948e-100	3.72101e-163	6.74948e-100
1.23909	3.77984e-100	1.77413e-163	3.77984e-100
1.24028	2.11523e-100	8.45269e-164	2.11523e-100
1.24147	1.18284e-100	4.02426e-164	1.18284e-100
1.24266	6.60966e-101	1.91452e-164	6.60966e-101
1.24386	3.69074e-101	9.10161e-165	3.69074e-101
1.24505	2.05935e-101	4.32373e-165	2.05935e-101
1.24624	1.14824e-101	2.0525e-165	1.14824e-101
1.24743	6.39757e-102	9.73618e-166	6.39757e-102
1.24862	3.5619e-102	4.61507e-166	3.5619e-102
1.24981	1.98167e-102	2.186e-166	1.98167e-102
1.251	1.1017e-102	1.03468e-166	1.1017e-102
1.25219	6.12039e-103	4.89377e-167	6.12039e-103
1.25338	3.39764e-103	2.31294e-167	3.39764e-103
1.25457	1.88477e-103	1.09237e-167	1.88477e-103
1.25576	1.04478e-103	5.15533e-168	1.04478e-103
1.25696	5.78723e-104	2.43123e-168	5.78723e-104
1.25815	3.20333e-104	1.14572e-168	3.20333e-104
1.25934	1.7718e-104	5.39531e-169	1.7718e-104
1.26053	9.79289e-105	2.53884e-169	9.79289e-105
1.26172	5.40867e-105	1.19382e-169	5.40867e-105
1.26291	2.98506e-105	5.60948e-170	2.98506e-105
1.2641	1.64626e-105	2.63385e-170	1.64626e-105
1.26529	9.07248e-106	1.23578e-170	9.07248e-106
1.26648	4.99617e-106	5.79396e-171	4.99617e-106
1.26767	2.74936e-106	2.71452e-171	2.74936e-106
1.26886	1.51185e-106	1.27085e-171	1.51185e-106
1.27006	8.30747e-107	5.94533e-172	8.30747e-107
1.27125	4.56154e-107	2.77934e-172	4.56154e-107
1.27244	2.50287e-107	1.29835e-172	2.50287e-107
1.27363	1.37229e-107	6.06069e-173	1.37229e-107
1.27482	7.51863e-108	2.82707e-173	7.51863e-108
1.27601	4.11636e-108	1.31776e-173	4.11636e-108
1.2772	2.25202e-108	6.13785e-174	2.25202e-108
1.27839	1.23116e-108	2.8568e-174	1.23116e-108
1.27958	6.72569e-109	1.3287e-174	6.72569e-109
1.28077	3.6715e-109	6.17527e-175	3.6715e-109
1.28196	2.00278e-109	2.86793e-175	2.00278e-109
1.28316	1.09171e-109	1.33096e-175	1.09171e-109
1.28435	5.94651e-110	6.17225e-176	5.94651e-110
1.28554	3.23669e-110	2.86026e-176	3.23669e-110
1.28673	1.76045e-110	1.32449e-176	1.76045e-110
1.28792	9.56815e-111	6.12883e-177	9.56815e-111
1.28911	5.19656e-111	2.83392e-177	5.19656e-111
1.2903	2.82024e-111	1.30943e-177	2.82024e-111
1.29149	1.52947e-111	6.04586e-178	1.52947e-111
1.29268	8.28851e-112	2.78944e-178	8.28851e-112
1.29387	4.48845e-112	1.28606e-178	4.48845e-112
1.29506	2.42884e-112	5.92496e-179	2.42884e-112
1.29626	1.31336e-112	2.72768e-179	1.31336e-112
1.29745	7.09665e-113	1.25483e-179	7.09665e-113
1.29864	3.83182e-113	5.76846e-180	3.83182e-113
1.29983	2.06747e-113	2.64983e-180	2.06747e-113
1.30102	1.1147e-113	1.21635e-180	1.1147e-113
1.30221	6.00562e-114	5.57932e-181	6.00562e-114
1.3034	3.23326e-114	2.55733e-181	3.23326e-114
1.30459	1.73943e-114	1.17132e-181	1.73943e-114
1.30578	9.35098e-115	5.36104e-182	9.35098e-115
1.30697	5.0233e-115	2.45191e-182	5.0233e-115
1.30816	2.69653e-115	1.12058e-182	2.69653e-115
1.30936	1.44645e-115	5.11757e-183	1.44645e-115
1.31055	7.75326e-116	2.33544e-183	7.75326e-116
1.31174	4.15287e-116	1.06501e-183	4.15287e-116
1.31293	2.22278e-116	4.85317e-184	2.22278e-116
1.31412	1.18885e-116	2.20993e-184	1.18885e-116
1.31531	6.35389e-117	1.00557e-184	6.35389e-117
1.3165	3.39341e-117	4.57229e-185	3.39341e-117
1.31769	1.81099e-117	2.07747e-185	1.81099e-117
1.31888	9.65778e-118	9.43236e-186	9.65778e-118
1.32007	5.14663e-118	4.27946e-186	5.14663e-118
1.32126	2.74063e-118	1.94017e-186	2.74063e-118
1.32246	1.45835e-118	8.78969e-187	1.45835e-118
1.32365	7.75454e-119	3.97915e-187	7.75454e-119
1.32484	4.12034e-119	1.80007e-187	4.12034e-119
1.32603	2.18773e-119	8.13717e-188	2.18773e-119
1.32722	1.16074e-119	3.67569e-188	1.16074e-119
1.32841	6.15407e-120	1.65916e-188	6.15407e-120
1.3296	3.2604e-120	7.48376e-189	3.2604e-120
1.33079	1.72609e-120	3.37314e-189	1.72609e-120
1.33198	9.13142e-121	1.51926e-189	9.13142e-121
1.33317	4.82721e-121	6.83775e-190	4.82721e-121
1.33436	2.54998e-121	3.07523e-190	2.54998e-121
1.33555	1.34605e-121	1.38205e-190	1.34605e-121
1.33675	7.10015e-122	6.20659e-191	7.10015e-122
1.33794	3.74246e-122	2.78526e-191	3.74246e-122
1.33913	1.9712e-122	1.249e-191	1.9712e-122
1.34032	1.0375e-122	5.59681e-192	1.0375e-122
1.34151	5.45664e-123	2.50612e-192	5.45664e-123
1.3427	2.86779e-123	1.12136e-192	2.86779e-123
1.34389	1.50609e-123	5.01388e-193	1.50609e-123
1.34508	7.90386e-124	2.24019e-193	7.90386e-124
1.34627	4.14486e-124	1.00018e-193	4.14486e-124
1.34746	2.17202e-124	4.46226e-194	2.17202e-124
1.34865	1.13737e-124	1.98936e-194	1.13737e-124
1.34985	5.95141e-125	8.86251e-195	5.95141e-125
1.35104	3.11188e-125	3.94532e-195	3.11188e-125
1.35223	1.62595e-125	1.75505e-195	1.62595e-125
1.35342	8.48939e-126	7.80157e-196	8.48939e-126
1.35461	4.42923e-126	3.46542e-196	4.42923e-126
1.3558	2.30921e-126	1.5382e-196	2.30921e-126
1.35699	1.20304e-126	6.82266e-197	1.20304e-126
1.35818	6.26297e-127	3.02397e-197	6.26297e-127
1.35937	3.2581e-127	1.33932e-197	3.2581e-127
1.36056	1.69368e-127	5.92751e-198	1.69368e-127
1.36175	8.79792e-128	2.62147e-198	8.79792e-128
1.36295	4.5668e-128	1.15851e-198	4.5668e-128
1.36414	2.3688e-128	5.11609e-199	2.3688e-128
1.36533	1.22779e-128	2.25766e-199	1.22779e-128
1.36652	6.35927e-129	9.95551e-200	6.35927e-129
1.36771	3.29133e-129	4.38683e-200	3.29133e-129
1.3689	1.70223e-129	1.93162e-200	1.70223e-129
1.37009	8.79729e-130	8.49912e-201	8.79729e-130
1.37128	4.5432e-130	3.73689e-201	4.5432e-130
1.37247	2.34454e-130	1.64183e-201	2.34454e-130
1.37366	1.20903e-130	7.20827e-202	1.20903e-130
1.37485	6.23017e-131	3.16239e-202	6.23017e-131
1.37605	3.20808e-131	1.38638e-202	3.20808e-131
1.37724	1.65072e-131	6.07344e-203	1.65072e-131
1.37843	8.48758e-132	2.6587e-203	8.48758e-132
1.37962	4.36092e-132	1.16302e-203	4.36092e-132
1.38081	2.239e-132	5.08376e-204	2.239e-132

## Sheet: Variances (k samples)
	XLSTAT 2014.4.06 - k-sample comparison of variances - on 8/11/2014 at 10:44:03 AM
	Samples: Workbook = statisticasxlsx.xlsx / Sheet = qflowanalysis-quantification / Range = 'qflowanalysis-quantification'!$B$5:$C$32 / 27 rows and 2 columns
	Significance level (%): 5
	Summary statistics:
	Variable	Observations	Obs. with missing data	Obs. without missing data	Minimum	Maximum	Mean	Std. deviation
	0.03	27	0	27	0.01	34	1.43026	6.5106
	0.03	27	0	27	0.0002	0.382	0.17523	0.14038
	Levene's test (Mean) / Two-tailed test:
	F (Observed value)	3.87104
	F (Critical value)	4.02663
	DF1	1
	DF2	52
	p-value (one-tailed)	0.0544706
	alpha	0.05
	Test interpretation:
	H0: The variances are identical.
	Ha: At least one of the variances is different from another.
	As the computed p-value is greater than the significance level alpha=0.05, one cannot reject the null hypothesis H0.
	The risk to reject the null hypothesis H0 while it is true is 5.45%.
	Bartlett's test / Two-tailed test:
	Chi-square (Observed value)	160.411
	Chi-square (Critical value)	3.84146
	DF	1
	p-value (one-tailed)	< 0.0001
	alpha	0.05
	Test interpretation:
	H0: The variances are identical.
	Ha: At least one of the variances is different from another.
	As the computed p-value is lower than the significance level alpha=0.05, one should reject the null hypothesis H0, and accept the alternative hypothesis Ha.
	The risk to reject the null hypothesis H0 while it is true is lower than 0.01%.
	Summary:
	Variable\Test	Levene	Bartlett
		0.0544706	< 0.0001

## Sheet: Nonpar. test(2 samples)2
	XLSTAT 2014.4.06 - Comparison of two samples (Wilcoxon, Mann-Whitney, ...) - on 8/11/2014 at 10:42:54 AM
	Sample 1: Workbook = statisticasxlsx.xlsx / Sheet = qflowanalysis-quantification / Range = 'qflowanalysis-quantification'!$B$5:$B$32 / 27 rows and 1 column
	Sample 2: Workbook = statisticasxlsx.xlsx / Sheet = qflowanalysis-quantification / Range = 'qflowanalysis-quantification'!$C$5:$C$32 / 27 rows and 1 column
	Hypothesized difference (D): 0
	Significance level (%): 5
	p-value: Asymptotic p-value
	Management of ties: Hollander & Wolfe
	Continuity correction: Yes
	Summary statistics:
	Variable	Observations	Obs. with missing data	Obs. without missing data	Minimum	Maximum	Mean	Std. deviation
	0.03	27	0	27	0.01	34	1.43026	6.5106
	0.03	27	0	27	0.0002	0.382	0.17523	0.14038
	Sign test / Two-tailed test:
	N+	20
	Expected value	10
	Variance (N+)	5
	p-value (Two-tailed)	< 0.0001
	alpha	0.05
	The p-value is computed using an exact method.
	Test interpretation:
	H0: The two samples follow the same distribution.
	Ha: The distributions of the two samples are different.
	As the computed p-value is lower than the significance level alpha=0.05, one should reject the null hypothesis H0, and accept the alternative hypothesis Ha.
	The risk to reject the null hypothesis H0 while it is true is lower than 0.01%.
	Ties have been detected in the data and the appropriate corrections have been applied.
	Wilcoxon signed-rank test / Two-tailed test:
	V	210
	Expected value	105
	Variance (V)	714.375
	p-value (Two-tailed)	< 0.0001
	alpha	0.05
	An approximation has been used to compute the p-value.
	Test interpretation:
	H0: The two samples follow the same distribution.
	Ha: The distributions of the two samples are different.
	As the computed p-value is lower than the significance level alpha=0.05, one should reject the null hypothesis H0, and accept the alternative hypothesis Ha.
	The risk to reject the null hypothesis H0 while it is true is lower than 0.01%.
	The continuity correction has been applied.
	Ties have been detected in the data and the appropriate corrections have been applied.
	Summary:
	Variable\Test	Sign test	Wilcoxon signed-rank test
		< 0.0001	< 0.0001

## Sheet: Conjoint analysis
	XLSTAT 2014.4.06 - Conjoint analysis - on 8/11/2014 at 10:37:35 AM
	Responses: Workbook = statisticasxlsx.xlsx / Sheet = qflowanalysis-quantification / Range = 'qflowanalysis-quantification'!$B$5:$B$32 / 27 rows and 1 column
	Profiles: Workbook = statisticasxlsx.xlsx / Sheet = qflowanalysis-quantification / Range = 'qflowanalysis-quantification'!$C$5:$C$32 / 27 rows and 1 column
	Method: OLS
	Constraints: Sum(ai)=0
	Confidence interval (%): 95
	Variable information:
	Short name	No. of categories	Category 1	Category 2	Category 3	Category 4	Category 5	Category 6	Category 7	Category 8	Category 9	Category 10	Category 11	Category 12	Category 13	Category 14	Category 15	Category 16	Category 17	Category 18	Category 19	Category 20	Category 21
	0.03	21	0.0002	0.002	0.01	0.018	0.02	0.03	0.05	0.12	0.178	0.228	0.255	0.265	0.267	0.268	0.277	0.291	0.32	0.329	0.35	0.36	0.382
	Utilities (Individual data):
	Source	0.03
	Intercept	1.05672
	0.03-0.0002	1.79379
	0.03-0.002	1.79379
	0.03-0.01	1.78913
	0.03-0.018	1.78379
	0.03-0.02	1.77379
	0.03-0.03	1.77129
	0.03-0.05	1.75379
	0.03-0.12	1.65379
	0.03-0.178	1.61379
	0.03-0.228	1.56379
	0.03-0.255	1.53679
	0.03-0.265	1.52379
	0.03-0.267	1.52279
	0.03-0.268	1.52379
	0.03-0.277	1.51479
	0.03-0.291	1.49829
	0.03-0.32	1.48379
	0.03-0.329	-32.1962
	0.03-0.35	1.45379
	0.03-0.36	1.44379
	0.03-0.382	1.40379
	Importances (Individual data):
	Source	0.03
	0.03	100
	Goodness of fit statistics (Individual data):
	Source	0.03
	Observations	27
	Sum of weights	27
	DF	6
	R²	1
	Adjusted R²	1
	MSE	8.94444e-06
	RMSE	0.00299073
	MAPE	0.0213296
	DW	2.02899
	Cp	21
	AIC	-312.471
	SBC	-285.258
	PC	3.89564e-07
	Press RMSE	0.00596518
	Utilities (Descriptive statistics):
	Source	Minimum	Maximum	Mean	Std. deviation
	Intercept	1.05672	1.05672	1.05672	0
	0.03-0.0002	1.79379	1.79379	1.79379	0
	0.03-0.002	1.79379	1.79379	1.79379	0
	0.03-0.01	1.78913	1.78913	1.78913	0
	0.03-0.018	1.78379	1.78379	1.78379	0
	0.03-0.02	1.77379	1.77379	1.77379	0
	0.03-0.03	1.77129	1.77129	1.77129	0
	0.03-0.05	1.75379	1.75379	1.75379	0
	0.03-0.12	1.65379	1.65379	1.65379	0
	0.03-0.178	1.61379	1.61379	1.61379	0
	0.03-0.228	1.56379	1.56379	1.56379	0
	0.03-0.255	1.53679	1.53679	1.53679	0
	0.03-0.265	1.52379	1.52379	1.52379	0
	0.03-0.267	1.52279	1.52279	1.52279	0
	0.03-0.268	1.52379	1.52379	1.52379	0
	0.03-0.277	1.51479	1.51479	1.51479	0
	0.03-0.291	1.49829	1.49829	1.49829	0
	0.03-0.32	1.48379	1.48379	1.48379	0
	0.03-0.329	-32.1962	-32.1962	-32.1962	0
	0.03-0.35	1.45379	1.45379	1.45379	0
	0.03-0.36	1.44379	1.44379	1.44379	0
	0.03-0.382	1.40379	1.40379	1.40379	0
	Importances (Descriptive statistics):
	Source	Minimum	Maximum	Mean	Std. deviation
	0.03	100	100	100	0
	Standard deviations table (Individual data):
	Source	0.03
	Intercept	0.000609787
	0.03-0.0002	0.00290937
	0.03-0.002	0.00290937
	0.03-0.01	0.00175196
	0.03-0.018	0.00290937
	0.03-0.02	0.00290937
	0.03-0.03	0.00210194
	0.03-0.05	0.00210194
	0.03-0.12	0.00290937
	0.03-0.178	0.00290937
	0.03-0.228	0.00290937
	0.03-0.255	0.00290937
	0.03-0.265	0.00290937
	0.03-0.267	0.00290937
	0.03-0.268	0.00290937
	0.03-0.277	0.00290937
	0.03-0.291	0.00210194
	0.03-0.32	0.00210194
	0.03-0.329	0.00290937
	0.03-0.35	0.00290937
	0.03-0.36	0.00290937
	0.03-0.382	0.00290937
	RMSE	0.00299073
	Regression of variable 0.03:
	Goodness of fit statistics (0.03):
	Observations	27
	Sum of weights	27
	DF	6
	R²	1
	Adjusted R²	1
	MSE	8.94444e-06
	RMSE	0.00299073
	MAPE	0.0213296
	DW	2.02899
	Cp	21
	AIC	-312.471
	SBC	-285.258
	PC	3.89564e-07
	Press RMSE	0.00596518
	Analysis of variance (0.03):
	Source	DF	Sum of squares	Mean squares	F	Pr > F
	Model	20	1102.09	55.1044	6.16074e+06	< 0.0001
	Error	6	5.36667e-05	8.94444e-06
	Corrected Total	26	1102.09
	Computed against model Y=Mean(Y)
	Type III Sum of Squares analysis (0.03):
	Source	DF	Sum of squares	Mean squares	F	Pr > F
	0.03	20	1102.09	55.1044	6.16074e+06	< 0.0001
	Utilities (0.03):
	Source	Value	Standard error	t	Pr > |t|	Lower bound (95%)	Upper bound (95%)
	Intercept	1.05672	0.000609787	1732.94	< 0.0001	1.05523	1.05822
	0.03-0.0002	1.79379	0.00290937	616.557	< 0.0001	1.78667	1.80091
	0.03-0.002	1.79379	0.00290937	616.557	< 0.0001	1.78667	1.80091
	0.03-0.01	1.78913	0.00175196	1021.21	< 0.0001	1.78484	1.79342
	0.03-0.018	1.78379	0.00290937	613.12	< 0.0001	1.77667	1.79091
	0.03-0.02	1.77379	0.00290937	609.683	< 0.0001	1.76667	1.78091
	0.03-0.03	1.77129	0.00210194	842.696	< 0.0001	1.76615	1.77644
	0.03-0.05	1.75379	0.00210194	834.37	< 0.0001	1.74865	1.75894
	0.03-0.12	1.65379	0.00290937	568.437	< 0.0001	1.64667	1.66091
	0.03-0.178	1.61379	0.00290937	554.688	< 0.0001	1.60667	1.62091
	0.03-0.228	1.56379	0.00290937	537.503	< 0.0001	1.55667	1.57091
	0.03-0.255	1.53679	0.00290937	528.222	< 0.0001	1.52967	1.54391
	0.03-0.265	1.52379	0.00290937	523.754	< 0.0001	1.51667	1.53091
	0.03-0.267	1.52279	0.00290937	523.41	< 0.0001	1.51567	1.52991
	0.03-0.268	1.52379	0.00290937	523.754	< 0.0001	1.51667	1.53091
	0.03-0.277	1.51479	0.00290937	520.66	< 0.0001	1.50767	1.52191
	0.03-0.291	1.49829	0.00210194	712.816	< 0.0001	1.49315	1.50344
	0.03-0.32	1.48379	0.00210194	705.918	< 0.0001	1.47865	1.48894
	0.03-0.329	-32.1962	0.00290937	-11066.4	< 0.0001	-32.2033	-32.1891
	0.03-0.35	1.45379	0.00290937	499.694	< 0.0001	1.44667	1.46091
	0.03-0.36	1.44379	0.00290937	496.256	< 0.0001	1.43667	1.45091
	0.03-0.382	1.40379	0.00290937	482.508	< 0.0001	1.39667	1.41091

## Sheet: Power(Variances)
	XLSTAT 2014.4.06 - Power / Compare variances - on 8/11/2014 at 10:01:05 AM
	Goal: Compute the power of the test
	Tests: Two-variances test
	Results:
	Parameters	Results
	Sample size 1	20
	Sample size 2	20
	alpha	0.05
	Variance 1	1
	Variance 2	1
	Beta	0.95
	Power	0.05
	Test interpretation:
	H0: The difference between the variances is equal to 0.
	Ha: The difference between the variances is different from 0.
	The risk to not reject the null hypothesis H0 while it is false is 0.95.
	For the given parameters, for an alpha of 0.05 and a sample size of 20 observations, the type 2 error is 0.95 and the power is 0.05.

[truncated: 8 more sheets: Power(Mean), t and z test (1 sample), GMM, Nonpar. test(2 samples)1, Power(ANOVA), Nonpar. test(2 samples), Power(Reg), Sheet3]
